# Supplementary material for: Identification of postnatal development dependent genes and proteins in porcine epididymis
Source: BMC Genomics. 2023 Dec 4;24:729. doi: 10.1186/s12864-023-09827-y (PMC10694963; doi:10.1186/s12864-023-09827-y)
Supplement: Supplementary file 1 — Additional file 1. [file 12864_2023_9827_MOESM1_ESM.zip]

Archive with 13 entries (12 files):
- Supplementary Files/
- Supplementary Files/Fig S1.tiff
- Supplementary Files/Fig S2.tiff
- Supplementary Files/Fig S3.tiff
- Supplementary Files/Fig S4.tiff
- Supplementary Files/Fig S5.tiff
- Supplementary Files/Fig S6.tiff
- Supplementary Files/Fig S7.tiff
- Supplementary Files/Table S1.xlsx
- Supplementary Files/Table S2.xlsx
- Supplementary Files/Table S3.xlsx
- Supplementary Files/Table S4.xlsx
- Supplementary Files/Table S5.xlsx
