# Supplementary material for: Identification of postnatal development dependent genes and proteins in porcine epididymis
Source: BMC Genomics. 2023 Dec 4;24:729. doi: 10.1186/s12864-023-09827-y (PMC10694963; doi:10.1186/s12864-023-09827-y)
Supplement: Supplementary file 1 — Additional file 1. [file 12864_2023_9827_MOESM1_ESM.zip › Supplementary Files/Table S1.xlsx]

## Sheet: Sheet1
Table S1 The primer sequences of DEGs utilized in qRT-PCR
Genes		Forward primer (5′-3′)	Forward primer (5′-3′)	Forward primer (5′-3′)	Forward primer (5′-3′)	Reverse primer (5′-3′)	Reverse primer (5′-3′)	Reverse primer (5′-3′)	Reverse primer (5′-3′)	Tm (°C)	Tm (°C)	Product size
NPC2		GAGGAGGGCATGAGAATGTAGG	GAGGAGGGCATGAGAATGTAGG	GAGGAGGGCATGAGAATGTAGG	GAGGAGGGCATGAGAATGTAGG	CAGCTAGTGGGATGTGGTTTGA				FP:59.96 RP:60.29		188
INSIG1		CTGTGTCAGGCCCCTCTCTG				GGTGACATTCCTCTGGACCTG				FP:61.9 RP:60.07		212
GBA		TTGAAGATGTAGAACCAGGCCC				ACGGGGATCAAACATTCTCTCC				FP:60.03 RP:60.09		162
COL3A1		TGGCATTCCTTCGACTTCTCTC				CCCATTCCCCAGTGTGTTTAGT				FP:60.09 RP:60.23		213
SFRP1		AATTACAGAAACGCCATTGCCC				CTGCCTCCTATGTATCTGCTGG				FP:60.09 RP:60.03		175
MMP14		GAGAGGAAAGACGGCAAATTCG				CATCCAGAAGAGAGCAGCATCA				FP:59.91 RP:60.16		150
