# Supplementary material for: Identification of postnatal development dependent genes and proteins in porcine epididymis
Source: BMC Genomics. 2023 Dec 4;24:729. doi: 10.1186/s12864-023-09827-y (PMC10694963; doi:10.1186/s12864-023-09827-y)
Supplement: Supplementary file 1 — Additional file 1. [file 12864_2023_9827_MOESM1_ESM.zip › Supplementary Files/Table S2.xlsx]

## Sheet: Sheet1
Table S2 The DEGs at different postnatal development stages
Genes		2M		4M		6M		8M		P value
LCN12	LCN12	11.56±1.04	11.56±1.04	35.61±3.56	35.61±3.56	175.11±5.59	175.11±5.59	351.93±6.53	351.93±6.53	1.75742e-10	1.75742e-10
Sus_scrofa_newGene_42723	Sus_scrofa_newGene_42723	0.27±0.26	0.27±0.26	16.18±1.13	16.18±1.13	314.71±8.93	314.71±8.93	555.43±12.42	555.43±12.42	1.75742e-10	1.75742e-10
BTNL9	BTNL9	1.06±0.19	1.06±0.19	1.68±0.15	1.68±0.15	10.83±0.23	10.83±0.23	23.64±0.48	23.64±0.48	1.75742e-10	1.75742e-10
SPAG11B	SPAG11B	0.44±0.28	0.44±0.28	38.57±2.74	38.57±2.74	63.87±1.1	63.87±1.1	112.83±1.89	112.83±1.89	5.40487e-10	5.40487e-10
DNASE2	DNASE2	19.78±1.36	19.78±1.36	24.58±0.77	24.58±0.77	52.01±0.66	52.01±0.66	73.43±1.27	73.43±1.27	8.14312e-10	8.14312e-10
APBA2	APBA2	2.43±0.05	2.43±0.05	14.91±0.49	14.91±0.49	45.25±1.44	45.25±1.44	52±1.4	52±1.4	8.7571e-10	8.7571e-10
SPINK2	SPINK2	19.1±1.22	19.1±1.22	272.04±11.29	272.04±11.29	321.28±16.01	321.28±16.01	586.86±8.3	586.86±8.3	1.28996e-09	1.28996e-09
CLU	CLU	477.36±49.07	477.36±49.07	2583.13±155.33	2583.13±155.33	4101.51±47.36	4101.51±47.36	7158.02±203.88	7158.02±203.88	1.56219e-09	1.56219e-09
SLC44A4	SLC44A4	22.23±2.26	22.23±2.26	37.5±1.62	37.5±1.62	71.26±0.71	71.26±0.71	87.95±0.3	87.95±0.3	1.66315e-09	1.66315e-09
DNAJC10	DNAJC10	53.56±2.38	53.56±2.38	66.55±6.58	66.55±6.58	223.61±5.04	223.61±5.04	279.55±7.38	279.55±7.38	2.02951e-09	2.02951e-09
TMEM38A	TMEM38A	7.92±0.5	7.92±0.5	10.57±0.54	10.57±0.54	28.04±0.52	28.04±0.52	31.87±0.82	31.87±0.82	2.02951e-09	2.02951e-09
Sus_scrofa_newGene_33404	Sus_scrofa_newGene_33404	0.19±0.1	0.19±0.1	0.95±0.25	0.95±0.25	8.38±0.33	8.38±0.33	9.59±0.26	9.59±0.26	2.26576e-09	2.26576e-09
ELSPBP1	ELSPBP1	0.06±0.03	0.06±0.03	85.51±10.07	85.51±10.07	308.12±16.03	308.12±16.03	614.59±21.29	614.59±21.29	2.29374e-09	2.29374e-09
SRD5A2	SRD5A2	5.33±0.6	5.33±0.6	57.86±5.85	57.86±5.85	326.29±10.77	326.29±10.77	370.07±16.91	370.07±16.91	3.59736e-09	3.59736e-09
MCCD1	MCCD1	9.78±1.04	9.78±1.04	38.5±1.35	38.5±1.35	44.47±1.03	44.47±1.03	52.9±0.72	52.9±0.72	3.62088e-09	3.62088e-09
CLPSL2	CLPSL2	23.67±4.26	23.67±4.26	184.1±14.38	184.1±14.38	287.76±4.09	287.76±4.09	399.65±9.6	399.65±9.6	3.81499e-09	3.81499e-09
CADPS2	CADPS2	6.62±0.34	6.62±0.34	14.17±0.92	14.17±0.92	32.86±0.75	32.86±0.75	35.15±1.04	35.15±1.04	3.97449e-09	3.97449e-09
Sus_scrofa_newGene_19793	Sus_scrofa_newGene_19793	0.03±0.02	0.03±0.02	0.71±0.07	0.71±0.07	1.3±0.06	1.3±0.06	2.67±0.09	2.67±0.09	4.09844e-09	4.09844e-09
LOC110258505	LOC110258505	17.32±2.58	17.32±2.58	108.99±4.5	108.99±4.5	162.6±3.4	162.6±3.4	301.75±12.45	301.75±12.45	4.35905e-09	4.35905e-09
LOC404703	LOC404703	1.38±0.14	1.38±0.14	22.35±2.35	22.35±2.35	99.45±1.92	99.45±1.92	258.97±13.35	258.97±13.35	4.37771e-09	4.37771e-09
LOC110255463	LOC110255463	14.53±0.89	14.53±0.89	447.06±40.24	447.06±40.24	717.81±5.53	717.81±5.53	763.18±9.78	763.18±9.78	5.17803e-09	5.17803e-09
NUCB2	NUCB2	49.16±3.21	49.16±3.21	125.91±9.29	125.91±9.29	295.42±8.06	295.42±8.06	317.38±9.79	317.38±9.79	5.38841e-09	5.38841e-09
MTURN	MTURN	11.57±0.25	11.57±0.25	58.84±3.64	58.84±3.64	101.36±3.09	101.36±3.09	118.26±3.46	118.26±3.46	5.58104e-09	5.58104e-09
Sus_scrofa_newGene_33259	Sus_scrofa_newGene_33259	14.06±0.68	14.06±0.68	20.74±2.29	20.74±2.29	76.27±1.93	76.27±1.93	83±3.59	83±3.59	7.05028e-09	7.05028e-09
GDPD2	GDPD2	0.11±0.08	0.11±0.08	3.97±0.24	3.97±0.24	6.08±0.33	6.08±0.33	26.28±1.51	26.28±1.51	7.69544e-09	7.69544e-09
LOC100624032	LOC100624032	16.85±0.2	16.85±0.2	52.89±1.47	52.89±1.47	61.83±2.97	61.83±2.97	81.17±1.44	81.17±1.44	7.7157e-09	7.7157e-09
PDK2	PDK2	19.29±1.74	19.29±1.74	58.46±2.52	58.46±2.52	68.1±1.41	68.1±1.41	84.1±1.79	84.1±1.79	8.86711e-09	8.86711e-09
CTSF	CTSF	57.82±2.53	57.82±2.53	98.07±4.23	98.07±4.23	126.77±1.49	126.77±1.49	153.09±2.35	153.09±2.35	8.92256e-09	8.92256e-09
HID1	HID1	8.99±0.88	8.99±0.88	15.72±0.29	15.72±0.29	23.26±0.52	23.26±0.52	28.4±0.55	28.4±0.55	9.18916e-09	9.18916e-09
CST6	CST6	34.69±3.98	34.69±3.98	313.59±16.82	313.59±16.82	412.51±18.72	412.51±18.72	515.62±14.77	515.62±14.77	1.00286e-08	1.00286e-08
FURIN	FURIN	15.34±1.07	15.34±1.07	69.97±6.96	69.97±6.96	83.31±1.51	83.31±1.51	146.74±2.81	146.74±2.81	1.01587e-08	1.01587e-08
CKB	CKB	88.01±5.81	88.01±5.81	129.61±7.12	129.61±7.12	173.54±3.04	173.54±3.04	256.21±3.86	256.21±3.86	1.04153e-08	1.04153e-08
ST6GALNAC4	ST6GALNAC4	26.08±1.97	26.08±1.97	82.3±4.17	82.3±4.17	92.24±1.62	92.24±1.62	112.79±2.37	112.79±2.37	1.08542e-08	1.08542e-08
FAM213A	FAM213A	31.51±2.08	31.51±2.08	66.4±6.09	66.4±6.09	101.47±0.84	101.47±0.84	133.13±1.1	133.13±1.1	1.22595e-08	1.22595e-08
PGRMC1	PGRMC1	85.58±6.19	85.58±6.19	105.93±10.63	105.93±10.63	228.12±0.99	228.12±0.99	261.64±4.8	261.64±4.8	1.26638e-08	1.26638e-08
FKBP2	FKBP2	83.55±7.17	83.55±7.17	260.39±13.01	260.39±13.01	358.31±13.86	358.31±13.86	505.81±17.8	505.81±17.8	1.31522e-08	1.31522e-08
ATRAID	ATRAID	58.02±3.64	58.02±3.64	187.34±14.29	187.34±14.29	237.49±1.98	237.49±1.98	285.5±2.5	285.5±2.5	1.37076e-08	1.37076e-08
APOBR	APOBR	5.19±0.47	5.19±0.47	12.79±0.7	12.79±0.7	16.36±0.09	16.36±0.09	18.9±0.42	18.9±0.42	1.57388e-08	1.57388e-08
GLMP	GLMP	18.43±0.76	18.43±0.76	34.96±2.81	34.96±2.81	51.38±0.48	51.38±0.48	63.69±1.06	63.69±1.06	1.60374e-08	1.60374e-08
PDLIM1	PDLIM1	126.81±4.87	126.81±4.87	160.94±11.3	160.94±11.3	274.73±1.02	274.73±1.02	300.38±5.71	300.38±5.71	1.65455e-08	1.65455e-08
DEFB128	DEFB128	5.68±2.04	5.68±2.04	2917.99±271.81	2917.99±271.81	19471.46±636.21	19471.46±636.21	22281.27±1688.95	22281.27±1688.95	1.68073e-08	1.68073e-08
Sus_scrofa_newGene_4723	Sus_scrofa_newGene_4723	0.68±0.53	0.68±0.53	3.85±0.48	3.85±0.48	5.64±0.32	5.64±0.32	21.69±1.3	21.69±1.3	1.68701e-08	1.68701e-08
DBI	DBI	118.75±6.54	118.75±6.54	252.42±15.13	252.42±15.13	444.47±17.08	444.47±17.08	556.13±20.94	556.13±20.94	1.70245e-08	1.70245e-08
PADI2	PADI2	3.47±0.29	3.47±0.29	8.98±0.57	8.98±0.57	11.65±0.26	11.65±0.26	13.53±0.22	13.53±0.22	1.83503e-08	1.83503e-08
METTL7A	METTL7A	33.29±2.73	33.29±2.73	115.82±10.99	115.82±10.99	176.31±4.2	176.31±4.2	205.16±3.45	205.16±3.45	1.86095e-08	1.86095e-08
MRPS6	MRPS6	28.99±3.15	28.99±3.15	49.66±5.04	49.66±5.04	115.42±4.14	115.42±4.14	146.11±5.54	146.11±5.54	1.87494e-08	1.87494e-08
TMEM14A	TMEM14A	11.34±1.38	11.34±1.38	18.75±1.42	18.75±1.42	33.94±1.08	33.94±1.08	41.64±0.46	41.64±0.46	1.89491e-08	1.89491e-08
GGH	GGH	37.55±2.47	37.55±2.47	51.78±5.29	51.78±5.29	108.38±1.9	108.38±1.9	118.92±2.79	118.92±2.79	1.89935e-08	1.89935e-08
DEFB110	DEFB110	14.48±1.22	14.48±1.22	178.55±8.66	178.55±8.66	221.64±6.42	221.64±6.42	480.79±30.34	480.79±30.34	1.91012e-08	1.91012e-08
CHID1	CHID1	62.87±3.43	62.87±3.43	125.1±5.69	125.1±5.69	155.52±4.9	155.52±4.9	204.68±5.5	204.68±5.5	1.93608e-08	1.93608e-08
AGT	AGT	1.54±0.05	1.54±0.05	3.26±0.25	3.26±0.25	5.27±0.12	5.27±0.12	7.26±0.31	7.26±0.31	2.02914e-08	2.02914e-08
GBA	GBA	23.98±1.39	23.98±1.39	29.36±1.92	29.36±1.92	47.19±0.64	47.19±0.64	55.41±0.58	55.41±0.58	2.11467e-08	2.11467e-08
SMPDL3B	SMPDL3B	1.5±0.44	1.5±0.44	3.24±0.71	3.24±0.71	6.95±0.33	6.95±0.33	13.79±0.25	13.79±0.25	2.14281e-08	2.14281e-08
UPK2	UPK2	29.78±2.17	29.78±2.17	52.85±2.83	52.85±2.83	115.75±3.2	115.75±3.2	157.26±8.79	157.26±8.79	2.15859e-08	2.15859e-08
ABHD12	ABHD12	28.41±2.31	28.41±2.31	130.8±10.13	130.8±10.13	165.92±2.82	165.92±2.82	210.84±8	210.84±8	2.242e-08	2.242e-08
NPC2	NPC2	370.34±20.28	370.34±20.28	9595.4±866.26	9595.4±866.26	12181.71±267.27	12181.71±267.27	18686.55±1038.06	18686.55±1038.06	2.91907e-08	2.91907e-08
RHOF	RHOF	3.95±0.22	3.95±0.22	8.19±0.69	8.19±0.69	9.12±0.15	9.12±0.15	14.13±0.16	14.13±0.16	2.92481e-08	2.92481e-08
LOC106504227	LOC106504227	0.66±0.08	0.66±0.08	1.34±0.34	1.34±0.34	3.82±0.42	3.82±0.42	6.79±0.08	6.79±0.08	2.94215e-08	2.94215e-08
GJB1	GJB1	25.43±0.08	25.43±0.08	144.07±13.05	144.07±13.05	188.66±4.86	188.66±4.86	231.01±8.49	231.01±8.49	3.08647e-08	3.08647e-08
EDEM2	EDEM2	18.77±1.12	18.77±1.12	70.41±5.7	70.41±5.7	79.31±0.34	79.31±0.34	105.35±3.52	105.35±3.52	3.43938e-08	3.43938e-08
ABRACL	ABRACL	15.52±0.47	15.52±0.47	19.89±1.5	19.89±1.5	40.55±2.47	40.55±2.47	53.43±1.6	53.43±1.6	3.44775e-08	3.44775e-08
TM7SF2	TM7SF2	15.21±1.74	15.21±1.74	22.26±1.2	22.26±1.2	45.55±1.5	45.55±1.5	57.31±2.72	57.31±2.72	3.79309e-08	3.79309e-08
MSRB1	MSRB1	47±2.38	47±2.38	90.07±9.05	90.07±9.05	120.32±1.85	120.32±1.85	170.58±2.81	170.58±2.81	3.86812e-08	3.86812e-08
CST11	CST11	0.07±0.07	0.07±0.07	72.62±13.75	72.62±13.75	137.42±7.87	137.42±7.87	260.83±14.18	260.83±14.18	3.9524e-08	3.9524e-08
LDHD	LDHD	5.71±0.59	5.71±0.59	21.76±1.15	21.76±1.15	24.29±0.68	24.29±0.68	29.17±1.3	29.17±1.3	3.97484e-08	3.97484e-08
SIL1	SIL1	17.08±1.22	17.08±1.22	42.81±3.26	42.81±3.26	49.21±1.03	49.21±1.03	66.19±1.56	66.19±1.56	4.1754e-08	4.1754e-08
FAM19A5	FAM19A5	1.95±0.12	1.95±0.12	9.49±1.15	9.49±1.15	11.13±0.16	11.13±0.16	19.65±0.81	19.65±0.81	4.29682e-08	4.29682e-08
KIAA1324L	KIAA1324L	1.5±0.09	1.5±0.09	3.54±0.26	3.54±0.26	6.29±0.25	6.29±0.25	6.86±0.32	6.86±0.32	4.51947e-08	4.51947e-08
Sus_scrofa_newGene_31032	Sus_scrofa_newGene_31032	29.77±1.2	29.77±1.2	76.66±5.13	76.66±5.13	93.8±1.67	93.8±1.67	113.21±4.36	113.21±4.36	4.52347e-08	4.52347e-08
MT-2B	MT-2B	13.53±2	13.53±2	39.4±3.97	39.4±3.97	66.88±3.44	66.88±3.44	129.34±8.25	129.34±8.25	4.89696e-08	4.89696e-08
ALPL	ALPL	25.12±1.06	25.12±1.06	128.14±8.17	128.14±8.17	151.72±5.21	151.72±5.21	173.01±9.06	173.01±9.06	5.19601e-08	5.19601e-08
SREBF1	SREBF1	26.69±1.85	26.69±1.85	44.24±3	44.24±3	73.64±1.12	73.64±1.12	85.99±4.11	85.99±4.11	5.36921e-08	5.36921e-08
CA9	CA9	9.02±0.35	9.02±0.35	21.99±2.1	21.99±2.1	28.49±0.73	28.49±0.73	34.83±0.41	34.83±0.41	5.85061e-08	5.85061e-08
Sus_scrofa_newGene_11146	Sus_scrofa_newGene_11146	17.56±1.4	17.56±1.4	60.87±4.14	60.87±4.14	80.26±2.58	80.26±2.58	91.03±4.58	91.03±4.58	6.43973e-08	6.43973e-08
PIGK	PIGK	30.22±1.6	30.22±1.6	38.03±3.15	38.03±3.15	64.93±1.19	64.93±1.19	85.49±3.92	85.49±3.92	6.80831e-08	6.80831e-08
SLC25A4	SLC25A4	29.94±1.21	29.94±1.21	39.87±2.16	39.87±2.16	46.91±1.51	46.91±1.51	63.94±1.05	63.94±1.05	7.08794e-08	7.08794e-08
Sus_scrofa_newGene_26080	Sus_scrofa_newGene_26080	0.21±0.06	0.21±0.06	0.61±0.13	0.61±0.13	1.45±0.03	1.45±0.03	2.32±0.14	2.32±0.14	7.27076e-08	7.27076e-08
USP2	USP2	2.53±0.33	2.53±0.33	3.84±0.15	3.84±0.15	7.33±0.42	7.33±0.42	9.6±0.43	9.6±0.43	7.52276e-08	7.52276e-08
SLC27A3	SLC27A3	10.07±0.49	10.07±0.49	14.99±1.3	14.99±1.3	29.89±1.89	29.89±1.89	47.46±2.86	47.46±2.86	7.98198e-08	7.98198e-08
LAMP1	LAMP1	109.95±5.71	109.95±5.71	140.88±9.8	140.88±9.8	195.8±4.61	195.8±4.61	243.13±4.37	243.13±4.37	8.08725e-08	8.08725e-08
CTBS	CTBS	27.08±1.61	27.08±1.61	228.26±26.02	228.26±26.02	280.11±4.56	280.11±4.56	337.53±13.65	337.53±13.65	8.11498e-08	8.11498e-08
CNDP1	CNDP1	1.77±0.11	1.77±0.11	13.89±1.13	13.89±1.13	25.65±1.55	25.65±1.55	35.08±2.56	35.08±2.56	8.25139e-08	8.25139e-08
ERP29	ERP29	72.45±4.37	72.45±4.37	156.6±11.47	156.6±11.47	176.84±2.06	176.84±2.06	210.82±3.96	210.82±3.96	8.32017e-08	8.32017e-08
SAT1	SAT1	339.21±17.09	339.21±17.09	753.9±75.49	753.9±75.49	1291.82±14.49	1291.82±14.49	1536.86±89.71	1536.86±89.71	8.34714e-08	8.34714e-08
ATP6V0C	ATP6V0C	96.62±4.66	96.62±4.66	141.25±7.16	141.25±7.16	151.34±2.14	151.34±2.14	201.05±3.74	201.05±3.74	8.57697e-08	8.57697e-08
HMGB3	HMGB3	9.81±0.6	9.81±0.6	28.52±1.72	28.52±1.72	34.33±1.41	34.33±1.41	50.24±2.93	50.24±2.93	8.59445e-08	8.59445e-08
SUMF2	SUMF2	8.17±0.11	8.17±0.11	18.11±0.77	18.11±0.77	19.76±1.02	19.76±1.02	21.17±0.43	21.17±0.43	9.771e-08	9.771e-08
DHRS7	DHRS7	10.9±0.93	10.9±0.93	13.45±0.76	13.45±0.76	22.22±0.69	22.22±0.69	28.27±1.24	28.27±1.24	1.06233e-07	1.06233e-07
RIDA	RIDA	21.47±0.22	21.47±0.22	50.22±4.42	50.22±4.42	66.25±2.64	66.25±2.64	71.38±1.17	71.38±1.17	1.15215e-07	1.15215e-07
PRDX6	PRDX6	52.3±1.61	52.3±1.61	86.52±7.99	86.52±7.99	120.63±2.04	120.63±2.04	131.8±1.26	131.8±1.26	1.17835e-07	1.17835e-07
Sus_scrofa_newGene_31564	Sus_scrofa_newGene_31564	0.4±0.12	0.4±0.12	4.24±0.57	4.24±0.57	5.17±0.12	5.17±0.12	6.18±0.03	6.18±0.03	1.19895e-07	1.19895e-07
FGFRL1	FGFRL1	7.05±0.09	7.05±0.09	13.14±1.43	13.14±1.43	18.76±0.79	18.76±0.79	23.33±0.34	23.33±0.34	1.20751e-07	1.20751e-07
TANGO2	TANGO2	10.5±0.88	10.5±0.88	13.33±0.93	13.33±0.93	20.26±1.08	20.26±1.08	27.74±0.75	27.74±0.75	1.22736e-07	1.22736e-07
LOC100510917	LOC100510917	59.28±1.94	59.28±1.94	88.38±10.17	88.38±10.17	101.87±2.87	101.87±2.87	180.3±6.05	180.3±6.05	1.23505e-07	1.23505e-07
LDOC1	LDOC1	49.43±3.65	49.43±3.65	92.61±4.5	92.61±4.5	110.86±4.36	110.86±4.36	122.41±2.63	122.41±2.63	1.30825e-07	1.30825e-07
YBX2	YBX2	0.86±0.05	0.86±0.05	5.32±0.14	5.32±0.14	10.23±0.7	10.23±0.7	12.5±1.05	12.5±1.05	1.42311e-07	1.42311e-07
ATP6V0E1	ATP6V0E1	69.72±1.28	69.72±1.28	127.1±12.5	127.1±12.5	158.92±1.07	158.92±1.07	212.98±8.06	212.98±8.06	1.60543e-07	1.60543e-07
PPIF	PPIF	6±0.39	6±0.39	8.61±0.08	8.61±0.08	9.93±0.17	9.93±0.17	12.81±0.56	12.81±0.56	1.64927e-07	1.64927e-07
BCAS2	BCAS2	28.92±2.15	28.92±2.15	46.02±3.06	46.02±3.06	62.1±0.65	62.1±0.65	75.21±3.32	75.21±3.32	1.67013e-07	1.67013e-07
RPN2	RPN2	92.93±3.19	92.93±3.19	139.1±10.91	139.1±10.91	170.5±2.14	170.5±2.14	203.13±2.58	203.13±2.58	1.69205e-07	1.69205e-07
LCN10	LCN10	0.63±0.23	0.63±0.23	6.81±1.89	6.81±1.89	19.72±1.91	19.72±1.91	48.55±4.68	48.55±4.68	1.77936e-07	1.77936e-07
TTC24	TTC24	0.58±0.13	0.58±0.13	13.31±2.81	13.31±2.81	24.97±1.86	24.97±1.86	33.3±1.34	33.3±1.34	1.79194e-07	1.79194e-07
PISD	PISD	12.31±1.66	12.31±1.66	34.46±2.86	34.46±2.86	58.56±5.42	58.56±5.42	66.35±0.17	66.35±0.17	1.9616e-07	1.9616e-07
SPCS3	SPCS3	25.88±1.64	25.88±1.64	55.22±5.43	55.22±5.43	66.54±0.14	66.54±0.14	77.26±0.91	77.26±0.91	1.9636e-07	1.9636e-07
LOC100521308	LOC100521308	0.76±0.06	0.76±0.06	3.13±0.14	3.13±0.14	3.96±0.31	3.96±0.31	5.41±0.36	5.41±0.36	1.99494e-07	1.99494e-07
LRPAP1	LRPAP1	110.4±6.7	110.4±6.7	125.13±5.5	125.13±5.5	165.48±2.79	165.48±2.79	197.25±5.01	197.25±5.01	2.17072e-07	2.17072e-07
SLC35B1	SLC35B1	18.02±1.52	18.02±1.52	50.7±4.01	50.7±4.01	72.65±2.1	72.65±2.1	95.35±7.27	95.35±7.27	2.18184e-07	2.18184e-07
INPP5K	INPP5K	5.6±0.25	5.6±0.25	8.04±0.29	8.04±0.29	9.46±0.18	9.46±0.18	10.44±0.36	10.44±0.36	2.1954e-07	2.1954e-07
SDF4	SDF4	92.17±6.77	92.17±6.77	131.3±8.49	131.3±8.49	165.11±5.76	165.11±5.76	213.73±6.16	213.73±6.16	2.29485e-07	2.29485e-07
BCKDHA	BCKDHA	27.91±3.05	27.91±3.05	74.47±6.95	74.47±6.95	88.1±3.23	88.1±3.23	110.89±4.89	110.89±4.89	2.68746e-07	2.68746e-07
LOC100157017	LOC100157017	1.61±0.32	1.61±0.32	7.64±0.71	7.64±0.71	9.91±0.47	9.91±0.47	15.05±1.24	15.05±1.24	2.86306e-07	2.86306e-07
TMED3	TMED3	46.34±0.33	46.34±0.33	57.49±5.74	57.49±5.74	69.9±2.5	69.9±2.5	99.28±0.99	99.28±0.99	2.89826e-07	2.89826e-07
METTL9	METTL9	40.32±1.54	40.32±1.54	65.28±4.73	65.28±4.73	132.74±12.36	132.74±12.36	155.39±7.41	155.39±7.41	3.00704e-07	3.00704e-07
TSPYL2	TSPYL2	23.47±0.71	23.47±0.71	41±3.84	41±3.84	48.59±1.88	48.59±1.88	68.48±2.92	68.48±2.92	3.02234e-07	3.02234e-07
REEP6	REEP6	7.5±0.7	7.5±0.7	14.63±1.55	14.63±1.55	20.34±1.61	20.34±1.61	29.41±1.16	29.41±1.16	3.11355e-07	3.11355e-07
TXNDC17	TXNDC17	26.78±2.09	26.78±2.09	50.89±6.49	50.89±6.49	83.72±0.7	83.72±0.7	133.82±11.11	133.82±11.11	3.12209e-07	3.12209e-07
UBXN6	UBXN6	38.29±3.79	38.29±3.79	71.94±7.3	71.94±7.3	91.79±2.04	91.79±2.04	112.06±2.79	112.06±2.79	3.27528e-07	3.27528e-07
TMEM59	TMEM59	51.92±5.73	51.92±5.73	67.7±6.95	67.7±6.95	108.93±3.4	108.93±3.4	141.93±6.46	141.93±6.46	3.3365e-07	3.3365e-07
AGTRAP	AGTRAP	26.49±5.7	26.49±5.7	70.05±6.49	70.05±6.49	87.46±1.2	87.46±1.2	98.67±2.68	98.67±2.68	3.54429e-07	3.54429e-07
B4GALT3	B4GALT3	10.93±0.72	10.93±0.72	17.27±0.18	17.27±0.18	20.55±1.42	20.55±1.42	24.51±0.44	24.51±0.44	3.69442e-07	3.69442e-07
Sus_scrofa_newGene_28776	Sus_scrofa_newGene_28776	0.1±0.03	0.1±0.03	3.62±0.35	3.62±0.35	4.5±0.41	4.5±0.41	5.36±0.4	5.36±0.4	3.90473e-07	3.90473e-07
MLXIPL	MLXIPL	0.9±0.25	0.9±0.25	2.04±0.29	2.04±0.29	7.25±0.68	7.25±0.68	9.33±0.91	9.33±0.91	4.07775e-07	4.07775e-07
Sus_scrofa_newGene_34656	Sus_scrofa_newGene_34656	0.51±0.16	0.51±0.16	0.2±0.1	0.2±0.1	0.97±0.13	0.97±0.13	1.18±0.03	1.18±0.03	4.09875e-07	4.09875e-07
ESPN	ESPN	9.26±2.48	9.26±2.48	24.39±5.3	24.39±5.3	52.39±5.47	52.39±5.47	70.69±1.88	70.69±1.88	4.39419e-07	4.39419e-07
LOC100739163	LOC100739163	139.43±4.53	139.43±4.53	161.14±11	161.14±11	186.41±9.6	186.41±9.6	269.01±7.62	269.01±7.62	4.65253e-07	4.65253e-07
Sus_scrofa_newGene_14293	Sus_scrofa_newGene_14293	0.48±0.07	0.48±0.07	0.38±0.1	0.38±0.1	0.84±0.06	0.84±0.06	1.46±0.14	1.46±0.14	4.69051e-07	4.69051e-07
Sus_scrofa_newGene_13367	Sus_scrofa_newGene_13367	0.79±0.14	0.79±0.14	41.56±1.77	41.56±1.77	119.18±19.5	119.18±19.5	142.4±4.47	142.4±4.47	4.87327e-07	4.87327e-07
AIFM2	AIFM2	9.58±0.76	9.58±0.76	12.74±1.94	12.74±1.94	19.74±0.81	19.74±0.81	27.84±1.03	27.84±1.03	4.91035e-07	4.91035e-07
B4GALNT3	B4GALNT3	4.03±0.82	4.03±0.82	6.21±1.28	6.21±1.28	15.82±0.51	15.82±0.51	18.47±1.44	18.47±1.44	4.91304e-07	4.91304e-07
SNF8	SNF8	44.54±3.14	44.54±3.14	59.01±1.71	59.01±1.71	68.78±2.06	68.78±2.06	92.14±4.57	92.14±4.57	5.26676e-07	5.26676e-07
Sus_scrofa_newGene_3782	Sus_scrofa_newGene_3782	0.84±0.38	0.84±0.38	3.51±0.41	3.51±0.41	4.84±0.4	4.84±0.4	6.4±0.25	6.4±0.25	5.43492e-07	5.43492e-07
SSR3	SSR3	82.62±5.04	82.62±5.04	165.83±14.72	165.83±14.72	182.2±1.84	182.2±1.84	201.26±4.43	201.26±4.43	5.69329e-07	5.69329e-07
DNAAF1	DNAAF1	0.32±0.09	0.32±0.09	2.78±0.14	2.78±0.14	4.09±0.59	4.09±0.59	4.84±0.08	4.84±0.08	5.71757e-07	5.71757e-07
SNX8	SNX8	6.98±0.32	6.98±0.32	11.23±1.12	11.23±1.12	15.84±0.45	15.84±0.45	17.52±0.81	17.52±0.81	6.01522e-07	6.01522e-07
SLC44A2	SLC44A2	68.19±4.52	68.19±4.52	95.52±7.33	95.52±7.33	122.01±1.31	122.01±1.31	134.05±3.09	134.05±3.09	6.09422e-07	6.09422e-07
DDRGK1	DDRGK1	35.05±2.02	35.05±2.02	47.8±1.62	47.8±1.62	54.34±1.68	54.34±1.68	60.79±1.65	60.79±1.65	6.45448e-07	6.45448e-07
C6H19orf81	C6H19orf81	1.89±0.24	1.89±0.24	10.07±0.49	10.07±0.49	12.52±1.65	12.52±1.65	20.3±1.69	20.3±1.69	6.7146e-07	6.7146e-07
SPCS1	SPCS1	92.76±6.51	92.76±6.51	202.44±23.04	202.44±23.04	250.45±6.52	250.45±6.52	277.66±8.56	277.66±8.56	6.90833e-07	6.90833e-07
PHYH	PHYH	29.42±0.86	29.42±0.86	67.74±8.61	67.74±8.61	81.35±2.68	81.35±2.68	102.85±4.08	102.85±4.08	6.90833e-07	6.90833e-07
JAGN1	JAGN1	7.68±0.93	7.68±0.93	12.41±1.1	12.41±1.1	17.14±0.41	17.14±0.41	18.94±0.67	18.94±0.67	7.08968e-07	7.08968e-07
SLC5A6	SLC5A6	9.38±1.03	9.38±1.03	14.29±0.89	14.29±0.89	17.65±0.28	17.65±0.28	19.89±0.56	19.89±0.56	7.65189e-07	7.65189e-07
Sus_scrofa_newGene_5805	Sus_scrofa_newGene_5805	0.06±0.03	0.06±0.03	1.72±0.26	1.72±0.26	3.37±0.16	3.37±0.16	4.61±0.57	4.61±0.57	7.89234e-07	7.89234e-07
GABARAPL1	GABARAPL1	61.03±4.78	61.03±4.78	94.68±7.21	94.68±7.21	108.59±1.05	108.59±1.05	124.43±2.59	124.43±2.59	9.0348e-07	9.0348e-07
LOC102163780	LOC102163780	0.17±0.09	0.17±0.09	0.47±0.02	0.47±0.02	0.95±0.14	0.95±0.14	1.38±0.07	1.38±0.07	1.05536e-06	1.05536e-06
CMTM2	CMTM2	0.22±0.08	0.22±0.08	0.93±0.04	0.93±0.04	3.21±0.49	3.21±0.49	4.02±0.38	4.02±0.38	1.07094e-06	1.07094e-06
SOD1	SOD1	166.51±12.93	166.51±12.93	310.74±35.71	310.74±35.71	430.88±21.8	430.88±21.8	520.55±31.12	520.55±31.12	1.13331e-06	1.13331e-06
UBXN11	UBXN11	11.65±2.12	11.65±2.12	29.77±3.01	29.77±3.01	37.49±2.44	37.49±2.44	46.68±2.83	46.68±2.83	1.17836e-06	1.17836e-06
PATE2	PATE2	14.72±0.16	14.72±0.16	398.29±93.25	398.29±93.25	836.83±80.49	836.83±80.49	1202.45±134.45	1202.45±134.45	1.183e-06	1.183e-06
VDAC1	VDAC1	62.28±3.99	62.28±3.99	86.85±5.23	86.85±5.23	96.31±1.39	96.31±1.39	106.77±0.91	106.77±0.91	1.26685e-06	1.26685e-06
Sus_scrofa_newGene_37978	Sus_scrofa_newGene_37978	0.53±0.09	0.53±0.09	1.25±0.32	1.25±0.32	2.18±0.19	2.18±0.19	2.97±0.26	2.97±0.26	1.30153e-06	1.30153e-06
GDI2	GDI2	96.21±3.02	96.21±3.02	132.52±8.87	132.52±8.87	144.14±4.33	144.14±4.33	167.19±2.69	167.19±2.69	1.33864e-06	1.33864e-06
INSIG1	INSIG1	16.24±1.02	16.24±1.02	18.41±1.63	18.41±1.63	20.52±0.22	20.52±0.22	29.09±0.66	29.09±0.66	1.40367e-06	1.40367e-06
WIPI2	WIPI2	30.45±1.84	30.45±1.84	42.5±2.93	42.5±2.93	48.88±1.33	48.88±1.33	54.54±0.6	54.54±0.6	1.41592e-06	1.41592e-06
CAMKMT	CAMKMT	4.59±0.17	4.59±0.17	6.57±0.43	6.57±0.43	7.2±0.17	7.2±0.17	8.24±0.27	8.24±0.27	1.43261e-06	1.43261e-06
Sus_scrofa_newGene_45366	Sus_scrofa_newGene_45366	0.03±0.01	0.03±0.01	1±0.07	1±0.07	1.51±0.2	1.51±0.2	1.78±0.19	1.78±0.19	1.55463e-06	1.55463e-06
Sus_scrofa_newGene_3582	Sus_scrofa_newGene_3582	0.06±0.02	0.06±0.02	0.39±0.02	0.39±0.02	0.56±0.07	0.56±0.07	0.71±0.07	0.71±0.07	1.58147e-06	1.58147e-06
RPN1	RPN1	126.65±6.77	126.65±6.77	188.75±16.01	188.75±16.01	215.09±1.97	215.09±1.97	238.67±4.08	238.67±4.08	1.63066e-06	1.63066e-06
NEU1	NEU1	12.62±4.41	12.62±4.41	23.34±1.03	23.34±1.03	37.4±2.09	37.4±2.09	42.51±1	42.51±1	1.69753e-06	1.69753e-06
ABHD16A	ABHD16A	29.82±1.36	29.82±1.36	39.41±1.5	39.41±1.5	43.23±1.45	43.23±1.45	51.21±2.23	51.21±2.23	1.72864e-06	1.72864e-06
Sus_scrofa_newGene_30922	Sus_scrofa_newGene_30922	2.15±0.06	2.15±0.06	3.02±0.27	3.02±0.27	3.84±0.14	3.84±0.14	4.44±0.22	4.44±0.22	1.78771e-06	1.78771e-06
PRADC1	PRADC1	9.59±0.1	9.59±0.1	13.1±0.74	13.1±0.74	14.85±0.6	14.85±0.6	20.04±1.34	20.04±1.34	1.83568e-06	1.83568e-06
CNDP2	CNDP2	51.22±1.46	51.22±1.46	74.68±7.76	74.68±7.76	95.15±3.12	95.15±3.12	108.51±4.34	108.51±4.34	1.8843e-06	1.8843e-06
MTCH1	MTCH1	67.05±5.3	67.05±5.3	85.42±10.03	85.42±10.03	114.03±1.22	114.03±1.22	136.08±2.95	136.08±2.95	2.04149e-06	2.04149e-06
FBXO44	FBXO44	13.27±1.64	13.27±1.64	20.69±1.36	20.69±1.36	28.11±1.48	28.11±1.48	31.92±1.86	31.92±1.86	2.05729e-06	2.05729e-06
SERPINF2	SERPINF2	10.71±1.14	10.71±1.14	30.53±2.86	30.53±2.86	77.57±1.52	77.57±1.52	106.15±16.49	106.15±16.49	2.06959e-06	2.06959e-06
BCAS3	BCAS3	16.55±0.86	16.55±0.86	21.01±3.31	21.01±3.31	31.48±1.35	31.48±1.35	41.85±2.42	41.85±2.42	2.12469e-06	2.12469e-06
Sus_scrofa_newGene_3235	Sus_scrofa_newGene_3235	0.17±0.06	0.17±0.06	0.56±0.16	0.56±0.16	1.38±0.18	1.38±0.18	1.89±0.22	1.89±0.22	2.28464e-06	2.28464e-06
LOC100515302	LOC100515302	0.05±0.02	0.05±0.02	1.38±0.38	1.38±0.38	3.44±0.68	3.44±0.68	5.23±0.45	5.23±0.45	2.28991e-06	2.28991e-06
GGT1	GGT1	18.35±0.48	18.35±0.48	77.96±11.57	77.96±11.57	167.73±18.94	167.73±18.94	233.9±30.43	233.9±30.43	2.33554e-06	2.33554e-06
ATP6AP1	ATP6AP1	31.81±2.76	31.81±2.76	41.69±2.88	41.69±2.88	47.51±2.02	47.51±2.02	60.31±1.46	60.31±1.46	2.3444e-06	2.3444e-06
MPDU1	MPDU1	6.8±0.74	6.8±0.74	16.92±1.51	16.92±1.51	19.85±1.41	19.85±1.41	23.54±1.83	23.54±1.83	2.44137e-06	2.44137e-06
WASHC3	WASHC3	21.83±2.11	21.83±2.11	27.12±0.64	27.12±0.64	34.93±1.39	34.93±1.39	42.81±2.56	42.81±2.56	2.47305e-06	2.47305e-06
Sus_scrofa_newGene_16860	Sus_scrofa_newGene_16860	1.11±0.13	1.11±0.13	5.99±0.64	5.99±0.64	7.93±0.88	7.93±0.88	11.69±1.42	11.69±1.42	2.48584e-06	2.48584e-06
HTATIP2	HTATIP2	14.74±1.37	14.74±1.37	23.11±2.02	23.11±2.02	26.94±0.42	26.94±0.42	29.38±0.66	29.38±0.66	2.5317e-06	2.5317e-06
LMO1	LMO1	0.87±0.11	0.87±0.11	2.72±0.38	2.72±0.38	3.85±0.41	3.85±0.41	5.65±0.57	5.65±0.57	2.59087e-06	2.59087e-06
CATSPERZ	CATSPERZ	0.02±0.02	0.02±0.02	0.75±0.03	0.75±0.03	1.48±0.09	1.48±0.09	1.93±0.33	1.93±0.33	3.01664e-06	3.01664e-06
OXLD1	OXLD1	6.61±0.41	6.61±0.41	10.39±1.29	10.39±1.29	19.84±1.31	19.84±1.31	25.36±3.02	25.36±3.02	3.14366e-06	3.14366e-06
Sus_scrofa_newGene_36516	Sus_scrofa_newGene_36516	0.07±0.01	0.07±0.01	0.22±0.09	0.22±0.09	0.42±0.08	0.42±0.08	0.87±0.07	0.87±0.07	3.25069e-06	3.25069e-06
ADCY9	ADCY9	3.19±0.47	3.19±0.47	5.32±0.37	5.32±0.37	6.82±0.45	6.82±0.45	8.12±0.47	8.12±0.47	3.41361e-06	3.41361e-06
ATP6V1G1	ATP6V1G1	112.16±6.72	112.16±6.72	141.83±14.65	141.83±14.65	177.77±2.3	177.77±2.3	197.49±1.98	197.49±1.98	4.1137e-06	4.1137e-06
ACAD8	ACAD8	14.21±0.48	14.21±0.48	30.64±1.41	30.64±1.41	37.9±5.92	37.9±5.92	48.26±1.22	48.26±1.22	4.22536e-06	4.22536e-06
DPP7	DPP7	26.04±2.79	26.04±2.79	50.97±5.86	50.97±5.86	63.06±4.45	63.06±4.45	78.67±5.9	78.67±5.9	4.78257e-06	4.78257e-06
MGST1	MGST1	107.27±8.7	107.27±8.7	129.71±14.03	129.71±14.03	173.14±6.87	173.14±6.87	201.03±6.49	201.03±6.49	5.3294e-06	5.3294e-06
Sus_scrofa_newGene_13570	Sus_scrofa_newGene_13570	0.2±0.14	0.2±0.14	224.25±19.99	224.25±19.99	442.99±12.6	442.99±12.6	751.59±144.53	751.59±144.53	5.83103e-06	5.83103e-06
STEAP1	STEAP1	1.86±0.27	1.86±0.27	4.15±0.17	4.15±0.17	5.78±0.9	5.78±0.9	6.89±0.29	6.89±0.29	5.88359e-06	5.88359e-06
TMEM54	TMEM54	11.1±0.25	11.1±0.25	22.07±1.29	22.07±1.29	26.69±0.65	26.69±0.65	35.14±4.42	35.14±4.42	6.49911e-06	6.49911e-06
DEFB112	DEFB112	122.5±21.58	122.5±21.58	694.98±69.81	694.98±69.81	929.55±203.6	929.55±203.6	1259.98±54.17	1259.98±54.17	6.52882e-06	6.52882e-06
ERGIC3	ERGIC3	58.34±2.65	58.34±2.65	90.85±7.01	90.85±7.01	107.04±1.63	107.04±1.63	123.3±10.43	123.3±10.43	6.65087e-06	6.65087e-06
FOXN1	FOXN1	0.02±0	0.02±0	0.42±0.21	0.42±0.21	0.84±0.04	0.84±0.04	1.15±0.11	1.15±0.11	9.52959e-06	9.52959e-06
CITED1	CITED1	14.92±0.92	14.92±0.92	49.94±2.23	49.94±2.23	124.93±14.83	124.93±14.83	172.68±32.21	172.68±32.21	1.00655e-05	1.00655e-05
NDUFA1	NDUFA1	30.08±2.81	30.08±2.81	40.96±2.19	40.96±2.19	46.61±2.47	46.61±2.47	55.48±3.14	55.48±3.14	1.07629e-05	1.07629e-05
PIK3IP1	PIK3IP1	9.64±0.78	9.64±0.78	11.24±1.36	11.24±1.36	15.03±0.37	15.03±0.37	16.64±0.28	16.64±0.28	1.09827e-05	1.09827e-05
CLDN4	CLDN4	31.71±3.67	31.71±3.67	48.87±7.12	48.87±7.12	62.65±1.81	62.65±1.81	71.95±3.29	71.95±3.29	1.11055e-05	1.11055e-05
SLC17A9	SLC17A9	3.04±0.4	3.04±0.4	5.1±0.52	5.1±0.52	6.15±0.53	6.15±0.53	7.94±0.62	7.94±0.62	1.18486e-05	1.18486e-05
CPEB3	CPEB3	1.55±0.61	1.55±0.61	3.67±0.77	3.67±0.77	4.72±0.45	4.72±0.45	6.62±0.24	6.62±0.24	1.40981e-05	1.40981e-05
HEXA	HEXA	66.53±4.02	66.53±4.02	84.03±10.29	84.03±10.29	97.46±1.47	97.46±1.47	122.74±6.23	122.74±6.23	1.68153e-05	1.68153e-05
PNPLA7	PNPLA7	4.12±0.39	4.12±0.39	7.22±0.26	7.22±0.26	9.36±1.09	9.36±1.09	11.86±1.41	11.86±1.41	2.21164e-05	2.21164e-05
LOC110261221	LOC110261221	1.81±0.46	1.81±0.46	2.71±0.08	2.71±0.08	3.37±0.19	3.37±0.19	4.06±0.29	4.06±0.29	3.7242e-05	3.7242e-05
Sus_scrofa_newGene_11291	Sus_scrofa_newGene_11291	2.67±0.25	2.67±0.25	2.06±0.18	2.06±0.18	1.44±0.44	1.44±0.44	0.89±0.12	0.89±0.12	0.0001027	0.0001027
C18H7orf49	C18H7orf49	4.54±0.39	4.54±0.39	3.43±0.42	3.43±0.42	2.76±0.2	2.76±0.2	2.05±0.34	2.05±0.34	6.32738e-05	6.32738e-05
FRMD4A	FRMD4A	6.34±0.38	6.34±0.38	5.03±1.09	5.03±1.09	3.64±0.33	3.64±0.33	2.04±0.22	2.04±0.22	6.02997e-05	6.02997e-05
RUNX1T1	RUNX1T1	4.39±0.75	4.39±0.75	3.41±0.4	3.41±0.4	2.16±0.14	2.16±0.14	1.08±0.33	1.08±0.33	5.18242e-05	5.18242e-05
LOC110261756	LOC110261756	2.07±0.26	2.07±0.26	1.51±0.16	1.51±0.16	1.08±0.21	1.08±0.21	0.6±0.08	0.6±0.08	3.69598e-05	3.69598e-05
GPR37	GPR37	1.93±0.21	1.93±0.21	1.55±0.13	1.55±0.13	1.2±0.15	1.2±0.15	0.72±0.11	0.72±0.11	3.55108e-05	3.55108e-05
TOP1MT	TOP1MT	2.67±0.4	2.67±0.4	1.48±0.26	1.48±0.26	0.97±0.09	0.97±0.09	0.46±0.13	0.46±0.13	1.58199e-05	1.58199e-05
EBF2	EBF2	1.67±0.29	1.67±0.29	0.98±0.08	0.98±0.08	0.63±0.06	0.63±0.06	0.26±0.06	0.26±0.06	1.27528e-05	1.27528e-05
HES4	HES4	6.87±0.66	6.87±0.66	5.35±0.68	5.35±0.68	3.49±0.14	3.49±0.14	2.17±0.19	2.17±0.19	7.33161e-06	7.33161e-06
PIP4K2B	PIP4K2B	15.12±1.41	15.12±1.41	9.2±1.39	9.2±1.39	7.12±0.23	7.12±0.23	5.12±0.16	5.12±0.16	6.35898e-06	6.35898e-06
CAPS2	CAPS2	1.32±0.13	1.32±0.13	0.96±0.02	0.96±0.02	0.69±0.12	0.69±0.12	0.41±0.03	0.41±0.03	5.8075e-06	5.8075e-06
LGR5	LGR5	1.91±0.16	1.91±0.16	1.28±0.18	1.28±0.18	0.87±0.15	0.87±0.15	0.4±0.04	0.4±0.04	5.52247e-06	5.52247e-06
KDM2B	KDM2B	5.22±0.26	5.22±0.26	3.07±0.52	3.07±0.52	2.22±0.42	2.22±0.42	1.52±0.1	1.52±0.1	5.09134e-06	5.09134e-06
PDE7B	PDE7B	4.45±0.39	4.45±0.39	3.47±0.33	3.47±0.33	1.99±0.09	1.99±0.09	1.35±0.33	1.35±0.33	4.36347e-06	4.36347e-06
KLHL29	KLHL29	1.38±0.02	1.38±0.02	0.97±0.11	0.97±0.11	0.66±0.11	0.66±0.11	0.45±0.08	0.45±0.08	4.31271e-06	4.31271e-06
S1PR1	S1PR1	14.95±0.69	14.95±0.69	10.97±1.53	10.97±1.53	7.38±0.43	7.38±0.43	5.71±0.21	5.71±0.21	3.71797e-06	3.71797e-06
CDK19	CDK19	5.47±0.59	5.47±0.59	3.14±0.27	3.14±0.27	2.35±0.03	2.35±0.03	1.63±0.22	1.63±0.22	3.00562e-06	3.00562e-06
FAXC	FAXC	3.6±0.32	3.6±0.32	2.27±0.19	2.27±0.19	1.73±0.14	1.73±0.14	1.31±0.09	1.31±0.09	2.96796e-06	2.96796e-06
F2RL2	F2RL2	19.83±1.65	19.83±1.65	12.36±1.82	12.36±1.82	9.15±0.46	9.15±0.46	5.45±0.16	5.45±0.16	2.93825e-06	2.93825e-06
HHIP	HHIP	4.37±0.16	4.37±0.16	3.2±0.41	3.2±0.41	2.62±0.27	2.62±0.27	1.24±0.1	1.24±0.1	2.77738e-06	2.77738e-06
GCA	GCA	4.42±0.39	4.42±0.39	3.13±0.2	3.13±0.2	2.18±0.09	2.18±0.09	1.68±0.19	1.68±0.19	2.70397e-06	2.70397e-06
LOC110258854	LOC110258854	1.79±0.08	1.79±0.08	0.82±0.18	0.82±0.18	0.56±0.16	0.56±0.16	0.26±0.04	0.26±0.04	2.274e-06	2.274e-06
ITGBL1	ITGBL1	14.27±1.37	14.27±1.37	10.82±1.03	10.82±1.03	5.77±0.78	5.77±0.78	3.54±0.22	3.54±0.22	2.22087e-06	2.22087e-06
MRC1	MRC1	8.02±0.8	8.02±0.8	4.86±0.66	4.86±0.66	2.78±0.18	2.78±0.18	1.75±0.18	1.75±0.18	2.06435e-06	2.06435e-06
IKZF4	IKZF4	4.69±0.37	4.69±0.37	2.81±0.29	2.81±0.29	2.27±0.11	2.27±0.11	1.61±0.14	1.61±0.14	1.89658e-06	1.89658e-06
MYH10	MYH10	37.98±1.96	37.98±1.96	19.35±1.21	19.35±1.21	14.47±3.51	14.47±3.51	9.57±2.17	9.57±2.17	1.86451e-06	1.86451e-06
HOXC6	HOXC6	9.89±0.71	9.89±0.71	5.97±0.52	5.97±0.52	4.12±0.64	4.12±0.64	2.93±0.29	2.93±0.29	1.64553e-06	1.64553e-06
Sus_scrofa_newGene_18662	Sus_scrofa_newGene_18662	0.96±0.09	0.96±0.09	0.63±0.05	0.63±0.05	0.46±0.03	0.46±0.03	0.29±0.01	0.29±0.01	1.39855e-06	1.39855e-06
KIAA1841	KIAA1841	1.95±0.17	1.95±0.17	0.97±0.11	0.97±0.11	0.61±0.09	0.61±0.09	0.34±0.12	0.34±0.12	1.25516e-06	1.25516e-06
RHPN2	RHPN2	6.89±0.38	6.89±0.38	5.68±0.39	5.68±0.39	3.98±0.07	3.98±0.07	3.4±0.13	3.4±0.13	1.17762e-06	1.17762e-06
DACH1	DACH1	16.63±1.03	16.63±1.03	10.99±1.13	10.99±1.13	8.68±0.25	8.68±0.25	5.98±0.28	5.98±0.28	1.10841e-06	1.10841e-06
GFRA1	GFRA1	1.92±0.14	1.92±0.14	1.17±0.16	1.17±0.16	0.76±0.05	0.76±0.05	0.44±0.01	0.44±0.01	1.08089e-06	1.08089e-06
CACNA1I	CACNA1I	0.94±0.03	0.94±0.03	0.66±0.07	0.66±0.07	0.35±0.09	0.35±0.09	0.15±0.02	0.15±0.02	1.07832e-06	1.07832e-06
MMP14	MMP14	57.54±4.31	57.54±4.31	46.37±3.38	46.37±3.38	20.95±0.62	20.95±0.62	12.66±4.81	12.66±4.81	1.07832e-06	1.07832e-06
PTX3	PTX3	4.25±0.39	4.25±0.39	2.18±0.35	2.18±0.35	1.28±0.08	1.28±0.08	0.62±0.14	0.62±0.14	1.05108e-06	1.05108e-06
SPRY1	SPRY1	9.69±0.46	9.69±0.46	8.28±0.69	8.28±0.69	4.97±0.27	4.97±0.27	3.79±0.38	3.79±0.38	1.0421e-06	1.0421e-06
FADS2	FADS2	75.45±3.56	75.45±3.56	65.48±6.73	65.48±6.73	40.77±0.57	40.77±0.57	26.69±0.39	26.69±0.39	9.88387e-07	9.88387e-07
MBOAT1	MBOAT1	5±0.21	5±0.21	3.87±0.37	3.87±0.37	2.47±0.12	2.47±0.12	1.99±0.12	1.99±0.12	9.13559e-07	9.13559e-07
PLPP3	PLPP3	84.47±5.14	84.47±5.14	45.04±8.03	45.04±8.03	29.31±1.04	29.31±1.04	19.51±0.33	19.51±0.33	8.86749e-07	8.86749e-07
APP	APP	332.63±17.4	332.63±17.4	207.04±22.97	207.04±22.97	174.08±4.53	174.08±4.53	127.92±3.18	127.92±3.18	8.73553e-07	8.73553e-07
RSPO3	RSPO3	96.56±1.34	96.56±1.34	64.75±9.46	64.75±9.46	39.73±2.84	39.73±2.84	28.62±1.57	28.62±1.57	8.73055e-07	8.73055e-07
SERPINF1	SERPINF1	199.57±11.19	199.57±11.19	142.39±7.73	142.39±7.73	116.88±1.49	116.88±1.49	101.65±2.6	101.65±2.6	7.08968e-07	7.08968e-07
PODXL	PODXL	13.38±0.83	13.38±0.83	8.68±0.53	8.68±0.53	6.28±0.59	6.28±0.59	5.02±0.26	5.02±0.26	6.56907e-07	6.56907e-07
Sus_scrofa_newGene_41821	Sus_scrofa_newGene_41821	6.75±0.25	6.75±0.25	4.29±0.48	4.29±0.48	3.07±0.2	3.07±0.2	2.29±0.2	2.29±0.2	6.01764e-07	6.01764e-07
TRIM25	TRIM25	11.72±0.65	11.72±0.65	7.84±0.43	7.84±0.43	6.86±0.41	6.86±0.41	4.64±0.27	4.64±0.27	5.76493e-07	5.76493e-07
DPYD	DPYD	9.43±0.76	9.43±0.76	5.42±0.38	5.42±0.38	4.12±0.3	4.12±0.3	2.67±0.05	2.67±0.05	5.7099e-07	5.7099e-07
ART4	ART4	11.1±1.24	11.1±1.24	5.06±0.25	5.06±0.25	2.87±0.49	2.87±0.49	1.09±0.02	1.09±0.02	5.57582e-07	5.57582e-07
CCDC90B	CCDC90B	9.41±0.3	9.41±0.3	5.91±0.45	5.91±0.45	4.65±0.49	4.65±0.49	3.12±0.37	3.12±0.37	5.12241e-07	5.12241e-07
AOX1	AOX1	3.43±0.22	3.43±0.22	1.71±0.3	1.71±0.3	0.91±0.05	0.91±0.05	0.47±0.09	0.47±0.09	4.52972e-07	4.52972e-07
ATP10B	ATP10B	0.81±0.06	0.81±0.06	0.6±0.01	0.6±0.01	0.34±0.03	0.34±0.03	0.2±0.05	0.2±0.05	4.46402e-07	4.46402e-07
GFPT2	GFPT2	10.23±0.97	10.23±0.97	5.97±0.25	5.97±0.25	3.47±0.15	3.47±0.15	2.09±0.29	2.09±0.29	4.11309e-07	4.11309e-07
ARHGEF10	ARHGEF10	9.55±0.39	9.55±0.39	5.82±0.47	5.82±0.47	4.72±0.45	4.72±0.45	3.23±0.25	3.23±0.25	4.07191e-07	4.07191e-07
ZKSCAN2	ZKSCAN2	1.35±0.07	1.35±0.07	0.69±0.08	0.69±0.08	0.54±0.06	0.54±0.06	0.39±0.03	0.39±0.03	3.87864e-07	3.87864e-07
NAV1	NAV1	6.9±0.45	6.9±0.45	3.33±0.16	3.33±0.16	2.62±0.28	2.62±0.28	1.87±0.32	1.87±0.32	3.57224e-07	3.57224e-07
MEDAG	MEDAG	6.95±0.5	6.95±0.5	3.84±0.2	3.84±0.2	3.21±0.16	3.21±0.16	2.15±0.16	2.15±0.16	3.23284e-07	3.23284e-07
CBX6	CBX6	29.54±2.08	29.54±2.08	15.97±0.45	15.97±0.45	13.62±0.6	13.62±0.6	11.06±0.74	11.06±0.74	3.18501e-07	3.18501e-07
PI16	PI16	51.06±2.54	51.06±2.54	41.75±2.97	41.75±2.97	29.75±1.58	29.75±1.58	14.77±1.18	14.77±1.18	2.93886e-07	2.93886e-07
DYRK2	DYRK2	8.22±0.43	8.22±0.43	4.71±0.45	4.71±0.45	4.05±0.05	4.05±0.05	2.59±0.24	2.59±0.24	2.885e-07	2.885e-07
SPON1	SPON1	31.59±2	31.59±2	20.74±2.19	20.74±2.19	12.33±0.35	12.33±0.35	6.92±0.13	6.92±0.13	2.87623e-07	2.87623e-07
PIP5K1C	PIP5K1C	7.26±0.44	7.26±0.44	4.44±0.23	4.44±0.23	3.23±0.24	3.23±0.24	2.47±0.18	2.47±0.18	2.87182e-07	2.87182e-07
LPL	LPL	12.5±0.77	12.5±0.77	7.3±0.73	7.3±0.73	5.7±0.42	5.7±0.42	2.65±0.09	2.65±0.09	2.85215e-07	2.85215e-07
B3GLCT	B3GLCT	13.99±0.87	13.99±0.87	8.51±0.45	8.51±0.45	6.41±0.43	6.41±0.43	4.75±0.27	4.75±0.27	2.68107e-07	2.68107e-07
ITGA6	ITGA6	12.15±0.8	12.15±0.8	7.39±0.17	7.39±0.17	5.44±0.35	5.44±0.35	4.15±0.35	4.15±0.35	2.62391e-07	2.62391e-07
SLC22A3	SLC22A3	10.33±0.76	10.33±0.76	4.73±0.59	4.73±0.59	3.02±0.24	3.02±0.24	2.07±0.15	2.07±0.15	2.53513e-07	2.53513e-07
ALDH2	ALDH2	52.66±2.4	52.66±2.4	45.54±3.47	45.54±3.47	26.17±0.67	26.17±0.67	18.82±0.54	18.82±0.54	2.51585e-07	2.51585e-07
GTF3C6	GTF3C6	23.5±0.41	23.5±0.41	14.25±1.31	14.25±1.31	10.96±0.93	10.96±0.93	9.27±0.41	9.27±0.41	2.44644e-07	2.44644e-07
DCDC2	DCDC2	9.85±0.73	9.85±0.73	3.34±0.81	3.34±0.81	1.81±0.09	1.81±0.09	0.68±0.12	0.68±0.12	2.40306e-07	2.40306e-07
ITSN1	ITSN1	16.16±1.21	16.16±1.21	9.24±0.58	9.24±0.58	6.18±0.17	6.18±0.17	4.41±0.28	4.41±0.28	2.28683e-07	2.28683e-07
B4GALT1	B4GALT1	23.71±1	23.71±1	13.03±1.36	13.03±1.36	10.95±0.66	10.95±0.66	7.83±0.23	7.83±0.23	2.21476e-07	2.21476e-07
HEPH	HEPH	2.93±0.07	2.93±0.07	1.87±0.23	1.87±0.23	1.23±0.12	1.23±0.12	0.5±0.06	0.5±0.06	2.20542e-07	2.20542e-07
LOC102164889	LOC102164889	4.14±0.04	4.14±0.04	2.22±0.29	2.22±0.29	1.7±0.06	1.7±0.06	1.18±0.16	1.18±0.16	2.18327e-07	2.18327e-07
DHX33	DHX33	5.31±0.26	5.31±0.26	3.65±0.27	3.65±0.27	2.6±0.08	2.6±0.08	2±0.06	2±0.06	2.14896e-07	2.14896e-07
EPPK1	EPPK1	1.06±0.05	1.06±0.05	0.56±0.03	0.56±0.03	0.46±0.05	0.46±0.05	0.27±0.04	0.27±0.04	2.12005e-07	2.12005e-07
RAB27A	RAB27A	4.46±0.33	4.46±0.33	2.85±0.04	2.85±0.04	1.89±0.13	1.89±0.13	1.39±0.05	1.39±0.05	2.09834e-07	2.09834e-07
ANLN	ANLN	8.32±0.47	8.32±0.47	3.18±0.62	3.18±0.62	2.23±0.26	2.23±0.26	1.27±0.07	1.27±0.07	2.06798e-07	2.06798e-07
FOXO1	FOXO1	8.13±0.28	8.13±0.28	4.62±0.49	4.62±0.49	3.76±0.13	3.76±0.13	2.75±0.17	2.75±0.17	1.87635e-07	1.87635e-07
PDGFC	PDGFC	20.77±0.94	20.77±0.94	12.83±0.79	12.83±0.79	10.53±0.11	10.53±0.11	8.23±0.66	8.23±0.66	1.85482e-07	1.85482e-07
SULF2	SULF2	17.43±1	17.43±1	8.09±0.96	8.09±0.96	5.21±0.58	5.21±0.58	3.55±0.52	3.55±0.52	1.84922e-07	1.84922e-07
CD276	CD276	22.19±0.91	22.19±0.91	14.59±1.17	14.59±1.17	10.33±0.41	10.33±0.41	8.44±0.26	8.44±0.26	1.80552e-07	1.80552e-07
RND3	RND3	29.04±1.07	29.04±1.07	21.11±1.73	21.11±1.73	12.64±0.53	12.64±0.53	10.55±0.52	10.55±0.52	1.79194e-07	1.79194e-07
EFEMP1	EFEMP1	68.58±4.03	68.58±4.03	33.99±2.64	33.99±2.64	26.22±2.34	26.22±2.34	20.03±1.22	20.03±1.22	1.72935e-07	1.72935e-07
PDGFRA	PDGFRA	36.38±2.25	36.38±2.25	15.6±2.44	15.6±2.44	10.82±0.09	10.82±0.09	6.46±0.29	6.46±0.29	1.66024e-07	1.66024e-07
ANGPTL2	ANGPTL2	28.58±1.74	28.58±1.74	15.12±1.76	15.12±1.76	8.38±0.44	8.38±0.44	5.23±0.56	5.23±0.56	1.56367e-07	1.56367e-07
JAG1	JAG1	32.2±2.67	32.2±2.67	14.82±0.56	14.82±0.56	9.85±0.17	9.85±0.17	6.76±0.7	6.76±0.7	1.5553e-07	1.5553e-07
CDK14	CDK14	4.75±0.32	4.75±0.32	1.93±0.18	1.93±0.18	1.52±0.12	1.52±0.12	0.96±0.14	0.96±0.14	1.39243e-07	1.39243e-07
PDCD1LG2	PDCD1LG2	2.84±0.03	2.84±0.03	2±0.15	2±0.15	1.32±0.11	1.32±0.11	1.14±0.03	1.14±0.03	1.38133e-07	1.38133e-07
CYYR1	CYYR1	15.1±0.62	15.1±0.62	8.72±0.79	8.72±0.79	6.46±0.24	6.46±0.24	5.35±0.18	5.35±0.18	1.29575e-07	1.29575e-07
UBE2L6	UBE2L6	33.12±2.07	33.12±2.07	20.92±0.55	20.92±0.55	14.52±0.84	14.52±0.84	10.27±0.49	10.27±0.49	1.18926e-07	1.18926e-07
KITLG	KITLG	18.77±1.39	18.77±1.39	6.3±0.68	6.3±0.68	4.68±0.62	4.68±0.62	2.85±0.29	2.85±0.29	1.13865e-07	1.13865e-07
MYH9	MYH9	94.17±5.46	94.17±5.46	52.07±1.9	52.07±1.9	45.63±0.94	45.63±0.94	37.99±0.45	37.99±0.45	1.10595e-07	1.10595e-07
ROBO1	ROBO1	3.24±0.26	3.24±0.26	1.49±0.12	1.49±0.12	0.68±0.06	0.68±0.06	0.39±0.07	0.39±0.07	1.07114e-07	1.07114e-07
PID1	PID1	39.97±1.4	39.97±1.4	25.59±2.69	25.59±2.69	13.93±0.31	13.93±0.31	10.51±0.33	10.51±0.33	1.01085e-07	1.01085e-07
CHGA	CHGA	15.4±0.83	15.4±0.83	13.91±1.04	13.91±1.04	5.25±0.46	5.25±0.46	2.9±0.24	2.9±0.24	1.00118e-07	1.00118e-07
IL13RA1	IL13RA1	45.47±2.36	45.47±2.36	22.35±1.95	22.35±1.95	19.14±0.47	19.14±0.47	14.71±0.29	14.71±0.29	9.2416e-08	9.2416e-08
CAMKK2	CAMKK2	19.38±0.85	19.38±0.85	10.71±0.94	10.71±0.94	8.07±0.22	8.07±0.22	6.07±0.31	6.07±0.31	8.96244e-08	8.96244e-08
VAMP4	VAMP4	10.09±0.02	10.09±0.02	9.04±0.24	9.04±0.24	6.75±0.22	6.75±0.22	5.2±0.37	5.2±0.37	8.8989e-08	8.8989e-08
BHLHB9	BHLHB9	16.7±0.72	16.7±0.72	10.53±0.76	10.53±0.76	7.48±0.41	7.48±0.41	4.84±0.23	4.84±0.23	8.8695e-08	8.8695e-08
ZC4H2	ZC4H2	7.16±0.07	7.16±0.07	4.59±0.28	4.59±0.28	2.94±0.39	2.94±0.39	2.25±0.06	2.25±0.06	8.25327e-08	8.25327e-08
FAM171A1	FAM171A1	19.39±1.01	19.39±1.01	10.71±0.58	10.71±0.58	7.16±0.5	7.16±0.5	4.95±0.57	4.95±0.57	7.69874e-08	7.69874e-08
DUSP4	DUSP4	3.38±0.07	3.38±0.07	1.45±0.18	1.45±0.18	1.16±0.13	1.16±0.13	0.88±0.07	0.88±0.07	7.35379e-08	7.35379e-08
NR3C1	NR3C1	12.06±0.67	12.06±0.67	7.24±0.38	7.24±0.38	4.56±0.16	4.56±0.16	3.29±0.29	3.29±0.29	7.30227e-08	7.30227e-08
ST3GAL5	ST3GAL5	8.69±0.45	8.69±0.45	5.37±0.39	5.37±0.39	3.11±0.09	3.11±0.09	2.34±0.13	2.34±0.13	7.27661e-08	7.27661e-08
COL16A1	COL16A1	98.32±5.18	98.32±5.18	53.05±4.06	53.05±4.06	35.54±1.27	35.54±1.27	27.99±0.98	27.99±0.98	7.05371e-08	7.05371e-08
THAP2	THAP2	5.83±0.35	5.83±0.35	3.04±0.25	3.04±0.25	1.86±0.11	1.86±0.11	1.12±0.03	1.12±0.03	6.99217e-08	6.99217e-08
SBSPON	SBSPON	31.22±1.92	31.22±1.92	11.06±1.35	11.06±1.35	8.72±0.36	8.72±0.36	6.13±0.59	6.13±0.59	6.80831e-08	6.80831e-08
NEBL	NEBL	5.26±0.25	5.26±0.25	2.22±0.27	2.22±0.27	1.56±0.01	1.56±0.01	1.15±0.14	1.15±0.14	6.68001e-08	6.68001e-08
BACE2	BACE2	7.44±0.21	7.44±0.21	3.9±0.41	3.9±0.41	3.32±0.03	3.32±0.03	2.41±0.06	2.41±0.06	6.40783e-08	6.40783e-08
ALX1	ALX1	3.21±0.04	3.21±0.04	2±0.14	2±0.14	1.42±0.03	1.42±0.03	0.98±0.14	0.98±0.14	6.06159e-08	6.06159e-08
NOX4	NOX4	1.16±0.08	1.16±0.08	0.49±0.03	0.49±0.03	0.32±0.01	0.32±0.01	0.22±0.01	0.22±0.01	6.01029e-08	6.01029e-08
LOC100625479	LOC100625479	26.2±1.19	26.2±1.19	12±1.41	12±1.41	8.27±0.56	8.27±0.56	5.05±0.16	5.05±0.16	5.85061e-08	5.85061e-08
WNT2	WNT2	4.62±0.35	4.62±0.35	1.31±0.11	1.31±0.11	0.94±0.11	0.94±0.11	0.46±0.05	0.46±0.05	5.14779e-08	5.14779e-08
GABRP	GABRP	48.05±2.23	48.05±2.23	31.03±2.13	31.03±2.13	19.74±1.22	19.74±1.22	9.52±0.17	9.52±0.17	4.91049e-08	4.91049e-08
CGNL1	CGNL1	7.31±0.4	7.31±0.4	3.02±0.21	3.02±0.21	1.88±0.12	1.88±0.12	1.35±0.26	1.35±0.26	4.6048e-08	4.6048e-08
DLC1	DLC1	10.05±0.56	10.05±0.56	4.19±0.23	4.19±0.23	3.46±0.08	3.46±0.08	2.21±0.31	2.21±0.31	4.54393e-08	4.54393e-08
Sus_scrofa_newGene_12049	Sus_scrofa_newGene_12049	1.01±0.05	1.01±0.05	0.27±0.06	0.27±0.06	0.15±0.01	0.15±0.01	0.06±0.02	0.06±0.02	4.52347e-08	4.52347e-08
CAV2	CAV2	85.34±4.81	85.34±4.81	33.17±3.73	33.17±3.73	25.74±0.65	25.74±0.65	14.87±0.45	14.87±0.45	4.41817e-08	4.41817e-08
MMP2	MMP2	165.84±9.56	165.84±9.56	76.52±6.53	76.52±6.53	45.18±1.8	45.18±1.8	31.7±1.12	31.7±1.12	4.29578e-08	4.29578e-08
FGF2	FGF2	13.42±0.81	13.42±0.81	5.43±0.43	5.43±0.43	3.92±0.24	3.92±0.24	2.16±0.17	2.16±0.17	4.05977e-08	4.05977e-08
RNF157	RNF157	5.25±0.16	5.25±0.16	4.46±0.16	4.46±0.16	2.12±0.24	2.12±0.24	1.56±0.05	1.56±0.05	3.43938e-08	3.43938e-08
CAVIN2	CAVIN2	37.94±2.09	37.94±2.09	14.72±1.37	14.72±1.37	12.16±0.24	12.16±0.24	7.5±0.18	7.5±0.18	3.24891e-08	3.24891e-08
TGFBR2	TGFBR2	60.21±3.13	60.21±3.13	22.8±2.63	22.8±2.63	15.12±0.4	15.12±0.4	11.05±0.34	11.05±0.34	3.06539e-08	3.06539e-08
ABI3BP	ABI3BP	22.55±1.37	22.55±1.37	7.1±0.83	7.1±0.83	4.37±0.37	4.37±0.37	2.63±0.19	2.63±0.19	2.92481e-08	2.92481e-08
CDH6	CDH6	1.15±0.04	1.15±0.04	0.75±0.04	0.75±0.04	0.52±0.04	0.52±0.04	0.19±0.02	0.19±0.02	2.60239e-08	2.60239e-08
PRRX1	PRRX1	21.89±0.99	21.89±0.99	8.01±1.01	8.01±1.01	4.2±0.24	4.2±0.24	2.73±0.47	2.73±0.47	2.22835e-08	2.22835e-08
GNG2	GNG2	21.2±0.92	21.2±0.92	9.57±0.94	9.57±0.94	5±0.21	5±0.21	3.47±0.36	3.47±0.36	2.15859e-08	2.15859e-08
HIF3A	HIF3A	2.23±0.08	2.23±0.08	0.72±0.11	0.72±0.11	0.47±0.03	0.47±0.03	0.29±0.06	0.29±0.06	2.14281e-08	2.14281e-08
ZEB2	ZEB2	18.25±1.12	18.25±1.12	6.13±0.36	6.13±0.36	4.66±0.06	4.66±0.06	2.89±0.22	2.89±0.22	2.14281e-08	2.14281e-08
SGCE	SGCE	46.08±1.01	46.08±1.01	25.08±1.86	25.08±1.86	18.76±0.72	18.76±0.72	14.58±0.86	14.58±0.86	2.14281e-08	2.14281e-08
ARHGAP11A	ARHGAP11A	3.99±0.09	3.99±0.09	1.62±0.15	1.62±0.15	1.33±0.15	1.33±0.15	1±0.03	1±0.03	2.09691e-08	2.09691e-08
SFRP1	SFRP1	78.79±4.5	78.79±4.5	28.09±2.33	28.09±2.33	20.88±0.19	20.88±0.19	12.22±0.42	12.22±0.42	2.09472e-08	2.09472e-08
HTRA3	HTRA3	34.25±1.33	34.25±1.33	17.3±1.24	17.3±1.24	9.39±0.98	9.39±0.98	6.86±0.3	6.86±0.3	2.02914e-08	2.02914e-08
C13H3orf58	C13H3orf58	31.93±1.59	31.93±1.59	11.58±1.1	11.58±1.1	8.36±0.41	8.36±0.41	6.29±0.17	6.29±0.17	2.01934e-08	2.01934e-08
FRMD6	FRMD6	24±0.06	24±0.06	10.59±1.33	10.59±1.33	8.71±0.24	8.71±0.24	5.54±0.18	5.54±0.18	1.99243e-08	1.99243e-08
LAMB2	LAMB2	82.59±3.84	82.59±3.84	44.2±1.46	44.2±1.46	31.44±1.02	31.44±1.02	24.58±0.33	24.58±0.33	1.80716e-08	1.80716e-08
COL21A1	COL21A1	18.87±0.62	18.87±0.62	7.31±0.86	7.31±0.86	5.6±0.3	5.6±0.3	3.84±0.07	3.84±0.07	1.69284e-08	1.69284e-08
COL4A2	COL4A2	184.9±10.74	184.9±10.74	58.31±2.4	58.31±2.4	42.52±2.32	42.52±2.32	30.83±2.01	30.83±2.01	1.63397e-08	1.63397e-08
SPARC	SPARC	3274.19±175.25	3274.19±175.25	1528.57±121.96	1528.57±121.96	529.17±4.93	529.17±4.93	311.7±2.91	311.7±2.91	1.56261e-08	1.56261e-08
NAP1L3	NAP1L3	6.11±0.14	6.11±0.14	2.6±0.14	2.6±0.14	1.89±0.1	1.89±0.1	1.46±0.24	1.46±0.24	1.33346e-08	1.33346e-08
WNT4	WNT4	13.02±0.54	13.02±0.54	8.17±0.09	8.17±0.09	4.59±0.31	4.59±0.31	3.78±0.14	3.78±0.14	1.32475e-08	1.32475e-08
PCSK5	PCSK5	8.39±0.38	8.39±0.38	2.58±0.29	2.58±0.29	1.35±0.22	1.35±0.22	0.73±0.08	0.73±0.08	1.29205e-08	1.29205e-08
CPZ	CPZ	66.91±3.4	66.91±3.4	45.27±2.29	45.27±2.29	11.9±0.8	11.9±0.8	7.2±0.72	7.2±0.72	1.21878e-08	1.21878e-08
HEG1	HEG1	14.07±0.61	14.07±0.61	5.9±0.22	5.9±0.22	4.58±0.17	4.58±0.17	3.48±0.22	3.48±0.22	1.10079e-08	1.10079e-08
OGN	OGN	143.5±7.7	143.5±7.7	47.51±3.45	47.51±3.45	24.12±1.11	24.12±1.11	14.76±1.22	14.76±1.22	1.05924e-08	1.05924e-08
KCTD12	KCTD12	19.73±0.97	19.73±0.97	7.51±0.39	7.51±0.39	4.66±0.15	4.66±0.15	3.57±0.06	3.57±0.06	9.80169e-09	9.80169e-09
COL6A3	COL6A3	253.68±12.05	253.68±12.05	89.01±7.31	89.01±7.31	55.78±0.9	55.78±0.9	31.45±1.2	31.45±1.2	9.73749e-09	9.73749e-09
LIX1L	LIX1L	30.57±1.07	30.57±1.07	11.06±0.98	11.06±0.98	7.55±0.48	7.55±0.48	5.75±0.45	5.75±0.45	9.11791e-09	9.11791e-09
COL3A1	COL3A1	3110.59±130.99	3110.59±130.99	1130.36±123.78	1130.36±123.78	398.11±2.8	398.11±2.8	192.77±13.43	192.77±13.43	8.11605e-09	8.11605e-09
TGFBI	TGFBI	46.18±1.38	46.18±1.38	20.62±1.66	20.62±1.66	10.73±0.8	10.73±0.8	8.45±0.29	8.45±0.29	7.70793e-09	7.70793e-09
MAP1A	MAP1A	4.75±0.18	4.75±0.18	2.14±0.07	2.14±0.07	1.54±0.09	1.54±0.09	1.12±0.03	1.12±0.03	7.6059e-09	7.6059e-09
FBLN5	FBLN5	67.64±3.07	67.64±3.07	22.54±0.87	22.54±0.87	13.77±0.93	13.77±0.93	10.03±0.61	10.03±0.61	6.15422e-09	6.15422e-09
C13H21orf91	C13H21orf91	10.1±0.23	10.1±0.23	4.75±0.3	4.75±0.3	4.11±0.14	4.11±0.14	2.72±0.04	2.72±0.04	6.15422e-09	6.15422e-09
THBS2	THBS2	45.98±2.1	45.98±2.1	14.74±1.18	14.74±1.18	6.78±0.15	6.78±0.15	4.09±0.17	4.09±0.17	6.00645e-09	6.00645e-09
KIRREL	KIRREL	12.86±0.45	12.86±0.45	4.72±0.25	4.72±0.25	3.89±0.23	3.89±0.23	2.35±0.17	2.35±0.17	5.83966e-09	5.83966e-09
ROBO2	ROBO2	2.97±0.11	2.97±0.11	1.03±0.06	1.03±0.06	0.66±0.03	0.66±0.03	0.4±0.06	0.4±0.06	5.82197e-09	5.82197e-09
NECTIN3	NECTIN3	17.28±0.57	17.28±0.57	4.91±0.4	4.91±0.4	3.65±0.17	3.65±0.17	2.67±0.43	2.67±0.43	5.24135e-09	5.24135e-09
SLC7A2	SLC7A2	6.12±0.24	6.12±0.24	1.91±0.11	1.91±0.11	1.61±0.09	1.61±0.09	0.74±0.07	0.74±0.07	4.74403e-09	4.74403e-09
ADCY2	ADCY2	6±0.27	6±0.27	2.32±0.08	2.32±0.08	1.01±0.1	1.01±0.1	0.33±0.02	0.33±0.02	4.48219e-09	4.48219e-09
LOC100519997	LOC100519997	10.89±0.4	10.89±0.4	3.82±0.15	3.82±0.15	2.08±0.27	2.08±0.27	1.16±0.06	1.16±0.06	4.03865e-09	4.03865e-09
DSEL	DSEL	2.31±0.05	2.31±0.05	0.35±0.06	0.35±0.06	0.24±0.03	0.24±0.03	0.13±0.03	0.13±0.03	8.28632e-10	8.28632e-10
MMRN1	MMRN1	15.46±0.43	15.46±0.43	3.3±0.19	3.3±0.19	2.64±0.15	2.64±0.15	1.41±0.1	1.41±0.1	5.40487e-10	5.40487e-10
THRSP	THRSP	12.83±0.09	12.83±0.09	9.39±0.12	9.39±0.12	1.65±0.4	1.65±0.4	0.75±0.12	0.75±0.12	5.40487e-10	5.40487e-10
KERA	KERA	12.16±0.23	12.16±0.23	1.88±0.08	1.88±0.08	1.12±0.11	1.12±0.11	0.61±0.19	0.61±0.19	1.75742e-10	1.75742e-10
ELN	ELN	629.05±4.79	629.05±4.79	147.43±11.37	147.43±11.37	72.52±7.37	72.52±7.37	43.08±3.86	43.08±3.86	1.75742e-10	1.75742e-10
