# Supplementary material for: Identification of postnatal development dependent genes and proteins in porcine epididymis
Source: BMC Genomics. 2023 Dec 4;24:729. doi: 10.1186/s12864-023-09827-y (PMC10694963; doi:10.1186/s12864-023-09827-y)
Supplement: Supplementary file 1 — Additional file 1. [file 12864_2023_9827_MOESM1_ESM.zip › Supplementary Files/Table S3.xlsx]

## Sheet: Sheet1
Table S3 Functional enrichment analysis of DEGs
Functional categories			Functional items		Gene ratio		P value		Genes
Endoplasmic reticulum	Endoplasmic reticulum	Endoplasmic reticulum	CC	CC	0.22	0.22	1.09876e-05	1.09876e-05	MGST1/FBXO6/RPN1/INSIG1/SSR3/SDF4/INPP5K/LRPAP1/RPN2/ERP29/PIGK/NPC2/GBA/DBI/PGRMC1/FURIN/CLU	MGST1/FBXO6/RPN1/INSIG1/SSR3/SDF4/INPP5K/LRPAP1/RPN2/ERP29/PIGK/NPC2/GBA/DBI/PGRMC1/FURIN/CLU	MGST1/FBXO6/RPN1/INSIG1/SSR3/SDF4/INPP5K/LRPAP1/RPN2/ERP29/PIGK/NPC2/GBA/DBI/PGRMC1/FURIN/CLU
Protein processing in endoplasmic reticulum	Protein processing in endoplasmic reticulum	Protein processing in endoplasmic reticulum	KEGG	KEGG	0.13	0.13	0.000828457	0.000828457	FBXO6/RPN1/SSR3/UBXN6/RPN2/ERP29/SIL1/EDEM2/DNAJC10	FBXO6/RPN1/SSR3/UBXN6/RPN2/ERP29/SIL1/EDEM2/DNAJC10	FBXO6/RPN1/SSR3/UBXN6/RPN2/ERP29/SIL1/EDEM2/DNAJC10
Lysosome	Lysosome	Lysosome	CC	CC	0.1	0.1	0.00491256	0.00491256	NEU1/TMEM59/PRDX6/LAMP1/NPC2/GBA/GLMP/DNASE2	ATP6AP1/NEU1/LAMP1/NPC2/GBA/CTSF/DNASE2	ATP6AP1/NEU1/LAMP1/NPC2/GBA/CTSF/DNASE2
Nuclear outer membrane-endoplasmic reticulum membrane network	Nuclear outer membrane-endoplasmic reticulum membrane network	Nuclear outer membrane-endoplasmic reticulum membrane network	CC	CC	0.11	0.11	0.00116839	0.00116839	MGST1/RPN1/INSIG1/SPCS1/DDRGK1/SPCS3/RPN2/PIGK/SREBF1/TMEM14A/PGRMC1/SRD5A2
Whole membrane	Whole membrane	Whole membrane	CC	CC	0.16	0.16	0.00116839	0.00116839	STEAP1/MGST1/ATP6V1G1/NEU1/WIPI2/VDAC1/SNF8/TMEM59/LAMP1/SREBF1/GBA/FURIN
Lysosome	Lysosome	Lysosome	KEGG	KEGG	0.16	0.16	0.00383785	0.00383785	ATP6AP1/NEU1/LAMP1/NPC2/GBA/CTSF/DNASE2
Vacuolar membrane	Vacuolar membrane	Vacuolar membrane	CC	CC	0.07	0.07	0.0108647	0.0108647	ATP6V1G1/NEU1/TMEM59/LAMP1/GBA
Various types of N-glycan biosynthesis	Various types of N-glycan biosynthesis	Various types of N-glycan biosynthesis	KEGG		0.06	0.06	0.0125679	0.0125679	RPN1/B4GALNT3/B4GALT3/RPN2
Lysosomal membrane			CC	CC	0.05	0.05	0.0174467	0.0174467	NEU1/TMEM59/LAMP1/GBA
Bounding membrane of organelle	Bounding membrane of organelle	Bounding membrane of organelle	CC	CC	0.16	0.16	0.0174467	0.0174467	STEAP1/MGST1/ATP6V1G1/NEU1/VDAC1/SNF8/TMEM59/LAMP1/SREBF1/GBA/PGRMC1/FURIN
Collagen-containing extracellular matrix	Collagen-containing extracellular matrix	Collagen-containing extracellular matrix	CC	CC	0.12	0.12	1.03821e-05	1.03821e-05	ELN/FBLN5/COL3A1/SPARC/SFRP1/WNT2/EFEMP1	ELN/FBLN5/COL3A1/SPARC/SFRP1/WNT2/EFEMP1	ELN/FBLN5/COL3A1/SPARC/SFRP1/WNT2/EFEMP1
Extracellular matrix	Extracellular matrix	Extracellular matrix	CC	CC	0.16	0.16	1.95372e-05	1.95372e-05	ELN/FBLN5/COL3A1/SPARC/SFRP1/MMP2/WNT2/EFEMP1/MMP14
Tube morphogenesis	Tube morphogenesis	Tube morphogenesis	BP	BP	0.24	0.24	0.0014502	0.0014502	COL3A1/SFRP1/WNT2/ALX1/SPRY1/MMP14/HHIP/LGR5
Focal adhesion	Focal adhesion	Focal adhesion	KEGG	KEGG	0.13	0.13	0.00305014	0.00305014	THBS2/COL6A3/COL4A2/LAMB2/CAV2/PDGFRA/PDGFC/ITGA6/PIP5K1C
Protein digestion and absorption	Protein digestion and absorption	Protein digestion and absorption	KEGG	KEGG	0.09	0.09	0.00740422	0.00740422	ELN/COL3A1/COL6A3/COL4A2/COL21A1/COL16A1
AGE-RAGE signaling pathway in diabetic complications	AGE-RAGE signaling pathway in diabetic complications	AGE-RAGE signaling pathway in diabetic complications	KEGG	KEGG	0.09	0.09	0.00623442	0.00623442	COL3A1/COL4A2/TGFBR2/MMP2/NOX4/FOXO1
Extracellular matrix organization	Extracellular matrix organization	Extracellular matrix organization	BP	BP	0.12	0.12	0.00783917	0.00783917	FBLN5/COL3A1/CAV2/B4GALT1/APP/MMP14
Epithelial tube morphogenesis	Epithelial tube morphogenesis	Epithelial tube morphogenesis	BP	BP	0.14	0.14	0.010198	0.010198	SFRP1/WNT2/ALX1/SPRY1/MMP14/HHIP/LGR5	SFRP1/WNT2/ALX1/SPRY1/MMP14/HHIP/LGR5	SFRP1/WNT2/ALX1/SPRY1/MMP14/HHIP/LGR5
Regionalization			BP		0.14	0.14	0.0148137	0.0148137	SFRP1/WNT2/ALX1/SPRY1/HOXC6/HHIP/HES4
ECM-receptor interaction	ECM-receptor interaction	ECM-receptor interaction	KEGG		0.07	0.07	0.023805	0.023805	THBS2/COL6A3/COL4A2/LAMB2/ITGA6
Regulation of cell population proliferation	Regulation of cell population proliferation	Regulation of cell population proliferation	BP		0.24	0.24	0.0470027	0.0470027	FBLN5/SFRP1/CAV2/WNT2/NOX4/PID1/KITLG/B4GALT1/SERPINF1/APP/SPRY1/LGR5
Tissue morphogenesis	Tissue morphogenesis	Tissue morphogenesis	BP	BP	0.16	0.16	0.0470027	0.0470027	COL3A1/SFRP1/WNT2/ALX1/SPRY1/MMP14/HHIP/LGR5
