# Supplementary material for: Identification of postnatal development dependent genes and proteins in porcine epididymis
Source: BMC Genomics. 2023 Dec 4;24:729. doi: 10.1186/s12864-023-09827-y (PMC10694963; doi:10.1186/s12864-023-09827-y)
Supplement: Supplementary file 1 — Additional file 1. [file 12864_2023_9827_MOESM1_ESM.zip › Supplementary Files/Table S4.xlsx]

## Sheet: Sheet1
Table S4 The DEPs at different postnatal development stages
Protein IDs		Genes		2M		4M		6M		8M		P value
A0A286ZRU9	A0A286ZRU9	SERPINH1	SERPINH1	0.000409±0.00000306	0.000409±0.00000306	0.000322±0.00000237	0.000322±0.00000237	0.000196±0.00000061	0.000196±0.00000061	0.000163±0.0000029	0.000163±0.0000029	1.38474e-09	1.38474e-09
K7GM40	K7GM40	APOA1	APOA1	0.000398±0.00000517	0.000398±0.00000517	0.000353±0.0000118	0.000353±0.0000118	0.000197±0.00000154	0.000197±0.00000154	0.000171±0.00000111	0.000171±0.00000111	1.06497e-08	1.06497e-08
F1SN68	F1SN68	ENSSSCG00000005488	ENSSSCG00000005488	0.000527±0.00000745	0.000527±0.00000745	0.000307±0.00001367	0.000307±0.00001367	0.00017±0.00000291	0.00017±0.00000291	0.000123±0.00000546	0.000123±0.00000546	1.89053e-08	1.89053e-08
I3LMU6	I3LMU6	RCN3	RCN3	0.000409±0.0000075	0.000409±0.0000075	0.0003±0.00000315	0.0003±0.00000315	0.000224±0.0000062	0.000224±0.0000062	0.000175±0.00000423	0.000175±0.00000423	4.01382e-08	4.01382e-08
K7GQ48	K7GQ48	A2M	A2M	0.000414±0.00000293	0.000414±0.00000293	0.00032±0.00001304	0.00032±0.00001304	0.000253±0.00000189	0.000253±0.00000189	0.000167±0.00000436	0.000167±0.00000436	4.65697e-08	4.65697e-08
P09571	P09571	TF	TF	0.000549±0.00001565	0.000549±0.00001565	0.000247±0.00000498	0.000247±0.00000498	0.000208±0.00001141	0.000208±0.00001141	0.000178±0.00000775	0.000178±0.00000775	9.04422e-08	9.04422e-08
A0A287AAD5	A0A287AAD5	ENSSSCG00000004001	ENSSSCG00000004001	0.000413±0.00001195	0.000413±0.00001195	0.0003±0.00001151	0.0003±0.00001151	0.000227±0.00000205	0.000227±0.00000205	0.000187±0.00000239	0.000187±0.00000239	1.15094e-07	1.15094e-07
P36968	P36968	GPX4	GPX4	0.000147±0.00000526	0.000147±0.00000526	0.000157±0.00000613	0.000157±0.00000613	0.000281±0.00000508	0.000281±0.00000508	0.000379±0.00000415	0.000379±0.00000415	1.90753e-07	1.90753e-07
F1SCD0	F1SCD0	SERPINA3-2	SERPINA3-2	0.000434±0.00000987	0.000434±0.00000987	0.000326±0.00001105	0.000326±0.00001105	0.000224±0.00001229	0.000224±0.00001229	0.000156±0.00000562	0.000156±0.00000562	2.15946e-07	2.15946e-07
A0A287AL57	A0A287AL57	ENSSSCG00000034842	ENSSSCG00000034842	0.000676±0.00006147	0.000676±0.00006147	0.000193±0.00000929	0.000193±0.00000929	0.000139±0.00001448	0.000139±0.00001448	0.000102±0.00000719	0.000102±0.00000719	3.26844e-07	3.26844e-07
A0A287AX19	A0A287AX19	C3orf80	C3orf80	0.000541±0.00003007	0.000541±0.00003007	0.000266±0.00001176	0.000266±0.00001176	0.000198±0.00000576	0.000198±0.00000576	0.000161±0.00001114	0.000161±0.00001114	3.7451e-07	3.7451e-07
C0LZL0	C0LZL0	FSCN1	FSCN1	0.000393±0.00000535	0.000393±0.00000535	0.000299±0.00000787	0.000299±0.00000787	0.000222±0.00001268	0.000222±0.00001268	0.000201±0.000002	0.000201±0.000002	5.14881e-07	5.14881e-07
A0A287AHT8	A0A287AHT8	KNG1	KNG1	0.000366±0.00000991	0.000366±0.00000991	0.000312±0.00000031	0.000312±0.00000031	0.000222±0.00000913	0.000222±0.00000913	0.000206±0.00000658	0.000206±0.00000658	5.43588e-07	5.43588e-07
F1RFW8	F1RFW8	ELMO3	ELMO3	0.000455±0.00003179	0.000455±0.00003179	0.000301±0.00001482	0.000301±0.00001482	0.000237±0.00000332	0.000237±0.00000332	0.000168±0.0000062	0.000168±0.0000062	6.73982e-07	6.73982e-07
I3LN42	I3LN42	GC	GC	0.000393±0.00001029	0.000393±0.00001029	0.000309±0.00001174	0.000309±0.00001174	0.000226±0.0000102	0.000226±0.0000102	0.00021±0.00000517	0.00021±0.00000517	1.1224e-06	1.1224e-06
A0A0H5ANC0	A0A0H5ANC0	OGN	OGN	0.000322±0.00000131	0.000322±0.00000131	0.000286±0.00000238	0.000286±0.00000238	0.000249±0.00000828	0.000249±0.00000828	0.000238±0.00000077	0.000238±0.00000077	1.25174e-06	1.25174e-06
A0A287A0A6	A0A287A0A6	COL6A6	COL6A6	0.000473±0.00003968	0.000473±0.00003968	0.000276±0.00002149	0.000276±0.00002149	0.000216±0.00000746	0.000216±0.00000746	0.000161±0.00001205	0.000161±0.00001205	4.34254e-06	4.34254e-06
I3LFH1	I3LFH1	ENSSSCG00000021006	ENSSSCG00000021006	0.000557±0.00003262	0.000557±0.00003262	0.000226±0.00001088	0.000226±0.00001088	0.000181±0.00001569	0.000181±0.00001569	0.000144±0.00002137	0.000144±0.00002137	6.08371e-06	6.08371e-06
F2Z5B1	F2Z5B1	SERPINB1	SERPINB1	0.000327±0.00001278	0.000327±0.00001278	0.000279±0.00000198	0.000279±0.00000198	0.000257±0.00000195	0.000257±0.00000195	0.000233±0.0000064	0.000233±0.0000064	1.50102e-05	1.50102e-05
F1RFQ7	F1RFQ7	RAN	RAN	0.000309±0.00000766	0.000309±0.00000766	0.000282±0.00000272	0.000282±0.00000272	0.000252±0.00000508	0.000252±0.00000508	0.000233±0.0000082	0.000233±0.0000082	2.71028e-05	2.71028e-05
K7GS03	K7GS03	ENSSSCG00000000423	ENSSSCG00000000423	0.000321±0.00000635	0.000321±0.00000635	0.000292±0.00000468	0.000292±0.00000468	0.000256±0.00000885	0.000256±0.00000885	0.000236±0.00001003	0.000236±0.00001003	4.80932e-05	4.80932e-05
I3LTB8	I3LTB8	C3	C3	0.000412±0.00002605	0.000412±0.00002605	0.000306±0.00002714	0.000306±0.00002714	0.000237±0.00002724	0.000237±0.00002724	0.000193±0.00001601	0.000193±0.00001601	0.000138777	0.000138777
A0A287BNE9	A0A287BNE9	TRIM28	TRIM28	0.000327±0.00000433	0.000327±0.00000433	0.000287±0.00001376	0.000287±0.00001376	0.000255±0.00001457	0.000255±0.00001457	0.000235±0.0000057	0.000235±0.0000057	0.000153758	0.000153758
F1S815	F1S815	ROR1	ROR1	0.000346±0.00002522	0.000346±0.00002522	0.000309±0.00001858	0.000309±0.00001858	0.00026±0.00000213	0.00026±0.00000213	0.000227±0.0000057	0.000227±0.0000057	0.00016526	0.00016526
F1S3I9	F1S3I9	ACOT4	ACOT4	0.000218±0.00001367	0.000218±0.00001367	0.000265±0.00000626	0.000265±0.00000626	0.000308±0.00000198	0.000308±0.00000198	0.000366±0.00005487	0.000366±0.00005487	0.000505736	0.000505736
A0A287AL71	A0A287AL71	PPP1R37	PPP1R37	0.000167±0.00003088	0.000167±0.00003088	0.000211±0.00001096	0.000211±0.00001096	0.000279±0.00002298	0.000279±0.00002298	0.000365±0.00002143	0.000365±0.00002143	0.000229117	0.000229117
F1SJK6	F1SJK6	HACD3	HACD3	0.000214±0.00000869	0.000214±0.00000869	0.000245±0.0000062	0.000245±0.0000062	0.000276±0.0000294	0.000276±0.0000294	0.00033±0.00000545	0.00033±0.00000545	0.000191615	0.000191615
A0A287BKY5	A0A287BKY5	IZUMO4	IZUMO4	0.000196±0.00001111	0.000196±0.00001111	0.000234±0.0000227	0.000234±0.0000227	0.00026±0.00001243	0.00026±0.00001243	0.000314±0.00000295	0.000314±0.00000295	0.000167726	0.000167726
A0A2C9F350	A0A2C9F350	ACADM	ACADM	0.000241±0.00000923	0.000241±0.00000923	0.000263±0.00000813	0.000263±0.00000813	0.000276±0.000002	0.000276±0.000002	0.000295±0.00000407	0.000295±0.00000407	0.000152281	0.000152281
F1S2N0	F1S2N0	GSTZ1	GSTZ1	0.000196±0.0000122	0.000196±0.0000122	0.000248±0.0000092	0.000248±0.0000092	0.000265±0.00001102	0.000265±0.00001102	0.000295±0.00001531	0.000295±0.00001531	0.000119097	0.000119097
F1SIW5	F1SIW5	B3GNT2	B3GNT2	0.000201±0.000017	0.000201±0.000017	0.000264±0.00001955	0.000264±0.00001955	0.000296±0.00000345	0.000296±0.00000345	0.00034±0.00001705	0.00034±0.00001705	8.0548e-05	8.0548e-05
I3LHT9	I3LHT9	STX12	STX12	0.000236±0.00000626	0.000236±0.00000626	0.000256±0.00000151	0.000256±0.00000151	0.00028±0.00000971	0.00028±0.00000971	0.0003±0.00001038	0.0003±0.00001038	5.90661e-05	5.90661e-05
I3LD75	I3LD75	SIGIRR	SIGIRR	0.000194±0.00001799	0.000194±0.00001799	0.000239±0.00000819	0.000239±0.00000819	0.000292±0.0000138	0.000292±0.0000138	0.000327±0.00001031	0.000327±0.00001031	5.62051e-05	5.62051e-05
A0A287A6K7	A0A287A6K7	APMAP	APMAP	0.000241±0.00000829	0.000241±0.00000829	0.000261±0.00000592	0.000261±0.00000592	0.000273±0.00000315	0.000273±0.00000315	0.000306±0.00000267	0.000306±0.00000267	1.06533e-05	1.06533e-05
A0A286ZXI1	A0A286ZXI1	GCDH	GCDH	0.000242±0.00000234	0.000242±0.00000234	0.000257±0.00000188	0.000257±0.00000188	0.000264±0.00000795	0.000264±0.00000795	0.000296±0.00000403	0.000296±0.00000403	9.57612e-06	9.57612e-06
A0A287BQ35	A0A287BQ35	FUCA1	FUCA1	0.000208±0.00000629	0.000208±0.00000629	0.000238±0.00000603	0.000238±0.00000603	0.000273±0.00001007	0.000273±0.00001007	0.000335±0.0000189	0.000335±0.0000189	8.98531e-06	8.98531e-06
A0A287B717	A0A287B717	CNNM1	CNNM1	0.000164±0.00000705	0.000164±0.00000705	0.000248±0.00002029	0.000248±0.00002029	0.000318±0.00003107	0.000318±0.00003107	0.000393±0.00001257	0.000393±0.00001257	8.21932e-06	8.21932e-06
A0A287APD5	A0A287APD5	ACSL3	ACSL3	0.0002±0.00000908	0.0002±0.00000908	0.00025±0.00000605	0.00025±0.00000605	0.00027±0.00000836	0.00027±0.00000836	0.000317±0.00000994	0.000317±0.00000994	6.03768e-06	6.03768e-06
A0A287AQB1	A0A287AQB1	NRCAM	NRCAM	0.000201±0.00000686	0.000201±0.00000686	0.000269±0.00000672	0.000269±0.00000672	0.00028±0.00000424	0.00028±0.00000424	0.000297±0.00001171	0.000297±0.00001171	5.42447e-06	5.42447e-06
F1RK10	F1RK10	SUCLA2	SUCLA2	0.000226±0.00000213	0.000226±0.00000213	0.000243±0.00000529	0.000243±0.00000529	0.00025±0.00000853	0.00025±0.00000853	0.000312±0.00000789	0.000312±0.00000789	3.45541e-06	3.45541e-06
A0A287BFC9	A0A287BFC9	RPN1	RPN1	0.000215±0.00000259	0.000215±0.00000259	0.000269±0.00000606	0.000269±0.00000606	0.000275±0.00000592	0.000275±0.00000592	0.000291±0.00000422	0.000291±0.00000422	2.29847e-06	2.29847e-06
Q9MZ16	Q9MZ16	VDAC1	VDAC1	0.000213±0.0000055	0.000213±0.0000055	0.000249±0.00000386	0.000249±0.00000386	0.00028±0.00000557	0.00028±0.00000557	0.000292±0.000005	0.000292±0.000005	2.12637e-06	2.12637e-06
C4TP28	C4TP28	PEBP4	PEBP4	0.000173±0.00001374	0.000173±0.00001374	0.000214±0.00000767	0.000214±0.00000767	0.000317±0.00001043	0.000317±0.00001043	0.00035±0.00000397	0.00035±0.00000397	1.42834e-06	1.42834e-06
Q75QW1	Q75QW1	EPCAM	EPCAM	0.000151±0.00001326	0.000151±0.00001326	0.000221±0.00000145	0.000221±0.00000145	0.000293±0.00000852	0.000293±0.00000852	0.000349±0.00000833	0.000349±0.00000833	1.13146e-06	1.13146e-06
F1S2F6	F1S2F6	VDAC2	VDAC2	0.000194±0.00000473	0.000194±0.00000473	0.000213±0.00000373	0.000213±0.00000373	0.000263±0.00001284	0.000263±0.00001284	0.000355±0.0000107	0.000355±0.0000107	5.99139e-07	5.99139e-07
F1S441	F1S441	CANX	CANX	0.000194±0.00000502	0.000194±0.00000502	0.000248±0.00000223	0.000248±0.00000223	0.000289±0.00001095	0.000289±0.00001095	0.000319±0.0000072	0.000319±0.0000072	5.15898e-07	5.15898e-07
Q1RLJ4	Q1RLJ4	DEFB129	DEFB129	0.000126±0.00001349	0.000126±0.00001349	0.000164±0.00001249	0.000164±0.00001249	0.000392±0.00001465	0.000392±0.00001465	0.000584±0.00004816	0.000584±0.00004816	4.67701e-07	4.67701e-07
Q07717	Q07717	B2M	B2M	0.000245±0.00000504	0.000245±0.00000504	0.000262±0.00000581	0.000262±0.00000581	0.00029±0.000008	0.00029±0.000008	0.000383±0.00000506	0.000383±0.00000506	3.25835e-07	3.25835e-07
O18765	O18765	SRD5A2	SRD5A2	0.000128±0.00000758	0.000128±0.00000758	0.000144±0.000004	0.000144±0.000004	0.000283±0.00001723	0.000283±0.00001723	0.00032±0.00001111	0.00032±0.00001111	2.59823e-07	2.59823e-07
