# Supplementary material for: Identification of postnatal development dependent genes and proteins in porcine epididymis
Source: BMC Genomics. 2023 Dec 4;24:729. doi: 10.1186/s12864-023-09827-y (PMC10694963; doi:10.1186/s12864-023-09827-y)
Supplement: Supplementary file 1 — Additional file 1. [file 12864_2023_9827_MOESM1_ESM.zip › Supplementary Files/Table S5.xlsx]

## Sheet: Sheet1
Table S5 Functional enrichment analysis of DEPs
Functional categories			Functional items		Gene ratio		P value		Genes
Enzyme regulator activity	Enzyme regulator activity	Enzyme regulator activity	MF	MF	0.71	0.71	0.000120911	0.000120911	APOA1/TF/KNG1/SERPINB1/C3	APOA1/TF/KNG1/SERPINB1/C3	APOA1/TF/KNG1/SERPINB1/C3
Enzyme inhibitor activity	Enzyme inhibitor activity	Enzyme inhibitor activity	MF	MF	0.57	0.57	0.000120911	0.000120911	TF/KNG1/SERPINB1/C3	TF/KNG1/SERPINB1/C3	TF/KNG1/SERPINB1/C3
Endopeptidase regulator activity	Endopeptidase regulator activity	Endopeptidase regulator activity	MF	MF	0.43	0.43	0.000504262	0.000504262	KNG1/SERPINB1/C3	KNG1/SERPINB1/C3	KNG1/SERPINB1/C3
Steroid binding	Steroid binding	Steroid binding	MF	MF	0.29	0.29	0.00422142	0.00422142	APOA1/GC	APOA1/GC	APOA1/GC
Complement and coagulation cascades	Complement and coagulation cascades	Complement and coagulation cascades	KEGG	KEGG	0.27	0.27	0.00433959	0.00433959	A2M/KNG1/C3
Ferroptosis	Ferroptosis	Ferroptosis	KEGG	KEGG	0.09	0.09	0.0159396	0.0159396	TF
Regulation of triglyceride metabolic process	Regulation of triglyceride metabolic process	Regulation of triglyceride metabolic process	BP	BP	0.4	0.4	0.0190828	0.0190828	APOA1/C3	APOA1/C3	APOA1/C3
Transition metal ion transmembrane transporter activity	Transition metal ion transmembrane transporter activity	Transition metal ion transmembrane transporter activity	MF	MF	0.14	0.14	0.0408226	0.0408226	TF
Vitamin transmembrane transporter activity	Vitamin transmembrane transporter activity	Vitamin transmembrane transporter activity	MF	MF	0.14	0.14	0.041432	0.041432	GC
Phosphatidylcholine binding	Phosphatidylcholine binding	Phosphatidylcholine binding	MF	MF	0.14	0.14	0.0423984	0.0423984	APOA1
Voltage-gated ion channel activity	Voltage-gated ion channel activity	Voltage-gated ion channel activity	MF	MF	0.2	0.2	0.0265938	0.0265938	VDAC2/VDAC1	ELN/FBLN5/COL3A1/SPARC/SFRP1/WNT2/EFEMP1	ELN/FBLN5/COL3A1/SPARC/SFRP1/WNT2/EFEMP1
Cholesterol metabolism	Cholesterol metabolism	Cholesterol metabolism	KEGG	KEGG	0.13	0.13	0.0258825	0.0258825	VDAC2/VDAC1
Ferroptosis*	Ferroptosis*	Ferroptosis*	KEGG	KEGG	0.13	0.13	0.0220007	0.0220007	VDAC2/ACSL3
Oxidoreductase activity	Oxidoreductase activity	Oxidoreductase activity	MF	MF	0.2	0.2	0.0117243	0.0117243	SRD5A2/ACADM
Pore complex	Pore complex	Pore complex	CC	CC	0.2	0.2	0.00498644	0.00498644	VDAC2/VDAC1
Antigen processing and presentation	Antigen processing and presentation	Antigen processing and presentation	KEGG	KEGG	0.13	0.13	0.00181494	0.00181494	B2M/CANX
Fatty acid metabolism	Fatty acid metabolism	Fatty acid metabolism	KEGG	KEGG	0.2	0.2	0.00179394	0.00179394	ACSL3/ACADM/HACD3
Fatty acid degradation	Fatty acid degradation	Fatty acid degradation	KEGG	KEGG	0.2	0.2	0.00115117	0.00115117	ACSL3/GCDH/ACADM	SFRP1/WNT2/ALX1/SPRY1/MMP14/HHIP/LGR5	SFRP1/WNT2/ALX1/SPRY1/MMP14/HHIP/LGR5
